# Supplementary material for: Characterization of the RNA-Binding Protein TcSgn1 in Trypanosoma cruzi
Source: Microorganisms. 2021 May 2;9(5):986. doi: 10.3390/microorganisms9050986 (PMC8147501; doi:10.3390/microorganisms9050986)
Supplement: Supplementary file 1 [file microorganisms-09-00986-s001.zip]

Archive with 1 entries (1 files):
- microorganisms-1158280-supplementary.xlsx
