# Supplementary material for: Characterization of the RNA-Binding Protein TcSgn1 in Trypanosoma cruzi
Source: Microorganisms. 2021 May 2;9(5):986. doi: 10.3390/microorganisms9050986 (PMC8147501; doi:10.3390/microorganisms9050986)
Supplement: Supplementary file 1 [file microorganisms-09-00986-s001.zip › microorganisms-1158280-supplementary.xlsx]

## Sheet: IP EdgeR
ID	Entry Uniprot	Protein names	EDGE test: Control vs TcSGN-1 - Fold change	EDGE test: Control vs TcSGN-1 - Log2 Fold change	EDGE test: Control vs TcSGN-1 - FDR	Control - GFP-FLAG3_S3_1 - TPM	Control - GFP-FLAG2_S2_1 - TPM	Control - GFP-FLAG1_S1_3 - TPM	Control - Normalized means	TcSgn1-FLAGN3_S6_1 - TPM	TcSgn1-FLAGN2_S5_2 - TPM	TcSgn1-FLAGN1_S4_3 - TPM	TcSGN-1 - TPM means
TcCLB.506357.11		C/D small nucleolar RNA (snoRNA), TB10C4C4	191.332	7.57993	0.00139122	0	0	0	0	16.8901	32.1923	49.6487	32.9104
TcCLB.455207.30		C/D small nucleolar RNA (snoRNA), TB6C1C3	87.9666	6.45888	0.0182961	0	0	0	0	35.7216	17.0212	0	17.5809
TcCLB.471513.30		C/D small nucleolar RNA (snoRNA), TB8C1C1	150.583	7.23442	0.00323812	0	0	0	0	42.5723	20.2855	20.857	27.905
TcCLB.510079.25		C/D small nucleolar RNA (snoRNA), TB8C3C3	129.656	7.01855	0.00510487	0	0	0	0	0	20.857	42.889	21.2487
TcCLB.450593.10		C/D small nucleolar RNA (snoRNA), TB8C3C3	71.2392	6.1546	0.0377867	0	0	0	0	21.8858	20.857	0	14.2476
TcCLB.500069.10		C/D small nucleolar RNA (snoRNA), TB8C3C3, 3' partial	127.294	6.99202	0.0055297	0	0	0	0	23.5438	22.437	23.0691	23.0166
TcCLB.450899.40		C/D small nucleolar RNA (snoRNA), TB9C2C3	785.606	9.61766	2.34089e-05	0	0	0	0	64.0779	137.398	204.055	135.177
TcCLB.450899.20		C/D small nucleolar RNA (snoRNA), TB9C2C5	1372.73	10.4228	1.93231e-06	0	0	0	0	275.168	262.233	222.04	253.147
TcCLB.506147.19		C/D small nucleolar RNA (snoRNA), TB9C2C6	105.143	6.71621	0.011083	0	0	0	0	19.4236	18.5106	19.032	18.9887
TcCLB.507709.11		H/ACA snoRNA, TC10C2H1	120.408	6.91179	0.00639402	0	0	0	0	0	43.5543	22.3906	21.9816
TcCLB.510283.43		H/ACA snoRNA, TC11C3H1	77.9256	6.28402	0.0262979	0	0	0	0	0	47.7692	0	15.9231
TcCLB.511151.120		H/ACA snoRNA, TC6C1H4	141.845	7.14817	0.00398693	0	0	0	0	20.4459	38.9696	20.0337	26.4831
TcCLB.509037.6		H/ACA snoRNA, TC6C1H4	93.5402	6.54751	0.0147459	0	0	0	0	0	23.8846	24.5574	16.1473
TcCLB.511281.56	Q4D9Z6	13 kDa deflagellation-inducible protein, putative	6.48727	2.69761	0.0431068	15.7965	0	0	5.26551	131.845	112.185	69.2073	104.413
TcCLB.506727.150	Q4DAM2	18 kDa ER-associated protein	164.438	7.3614	0.00228763	0	0	0	0	28.977	27.6148	31.9418	29.5112
TcCLB.510513.60	Q4D218	5-formyltetrahydrofolate cyclo-ligase family, putative	274.829	8.10239	0.000405085	0	0	0	0	55.496	60.9006	37.8992	51.4319
TcCLB.490513.20		5S ribosomal RNA (M5)	111.364	6.79914	0.00841113	0	0	0	0	28.7757	0	28.1956	18.9904
TcCLB.510943.100		acetyltransferase, putative	11.6489	3.54212	0.0143318	4.25887	0	0	1.41962	48.2417	55.6527	47.2691	50.3878
TcCLB.503913.20		actin-related protein 3, putative	9.29003	3.21568	0.0204823	0	0	6.79076	2.26359	58.3795	68.6563	47.4659	58.1672
TcCLB.511049.10		Acyl CoA binding protein, putative	165.628	7.3718	0.00228763	0	0	0	0	41.2016	28.0463	23.0691	30.7723
TcCLB.508119.180	Q4DQ57	ADP-ribosylation factor family, putative	11.0778	3.4696	0.018887	0	0	3.56643	1.18881	53.4924	41.031	23.011	39.1781
TcCLB.510101.490		anion-transporting ATPase-like, putative	110.982	6.79418	0.00916086	0	0	0	0	40.286	15.0827	8.45867	21.2758
TcCLB.511127.270		ankyrin repeat protein, putative	75.2615	6.23384	0.0296421	0	0	0	0	13.113	6.24829	19.2729	12.8781
TcCLB.511635.30		ARP2/3 complex 16kDa subunit, putative	38.1159	5.25232	7.62969e-05	0	0	12.7556	4.25187	438.635	498.062	356.636	431.111
TcCLB.503917.35	Q4D074	B9 domain-containing protein 2	9.9186	3.31014	0.0431068	0	3.63842	0	1.21281	61.5956	40.0228	21.9468	41.1884
TcCLB.507093.75	Q4E1P9	B9 domain-containing protein 2	184.126	7.52455	0.00157937	0	0	0	0	36.3974	34.6865	30.1769	33.7536
TcCLB.504071.20	Q4D758	Bardet-Biedl syndrome 2 protein	46.1621	5.52864	0.00188011	0	0.888004	0	0.296001	57.3996	61.2135	33.4776	50.6969
TcCLB.506295.40	Q4DER2	Basal body protein	16.4967	4.04411	0.00202705	5.09566	1.97392	4.15212	3.74057	220.248	188.182	141.391	183.274
TcCLB.511467.60	Q4DAK6	Basal body protein	286.844	8.16412	0.000353288	0	0	0	0	65.315	55.007	40.1849	53.5023
TcCLB.509611.130	Q4DK93	Bucentaur or craniofacial development, putative	227.379	7.82895	0.000771151	0	0	0	0	52.5258	47.2758	28.5927	42.7981
TcCLB.506563.90		calpain-like cysteine peptidase (pseudogene), putative	69.3334	6.11548	0.0377867	0	0	0	0	12.3325	16.4538	9.66705	12.8178
TcCLB.508919.30	Q4DL80	Centrosomal protein of 120 kDa, putative	18.1559	4.18236	0.00261452	4.21752	1.63376	0	1.95043	118.176	132.989	84.9973	112.054
TcCLB.506513.90	Q4DPI8	Centrosomal protein of 120 kDa, putative	248.179	7.95523	0.000572252	0	0	0	0	39.7478	55.6353	41.3806	45.5879
TcCLB.508601.60	Q4DBQ4	Centrosomal protein of 120 kDa, putative	202.666	7.66296	0.00111237	0	0	0	0	41.437	43.7815	28.2446	37.8211
TcCLB.508989.60	Q4DAD5	chaperone protein DnaJ, putative	217.442	7.76449	0.000875927	0	0	0	0	37.1535	52.0691	32.1215	40.448
TcCLB.506859.100	Q4DVG5	class I transcription factor A, subunit 7	80.0047	6.32201	0.0262979	0	0	0	0	29.0059	7.89784	8.12033	15.008
TcCLB.511815.70	Q4DJ98	class I transcription factor A, subunit 7	78.8794	6.30158	0.0262979	0	0	0	0	20.7185	15.7957	8.12033	14.8782
TcCLB.505987.41	Q4CY15	Complex 1 protein (LYR family), putative	129.852	7.02072	0.0055297	0	0	0	0	39.0916	31.045	6.3839	25.5068
TcCLB.506945.280	Q4DX72	Component of motile flagella protein 46	6.60261	2.72304	0.043985	6.273	3.64498	5.11145	5.00981	112.194	105.138	78.7847	98.7057
TcCLB.510437.60	Q4D120	conserved protein	159.101	7.3138	0.00261452	0	0	0	0	33.6039	27.6071	26.114	29.1083
TcCLB.510823.20	Q4D996	conserved protein, unknown function	9.78089	3.28997	0.0244036	4.71325	0	0	1.57108	55.2619	49.0937	37.6281	47.3279
TcCLB.505229.20	Q4CRK0	conserved protein, unknown function	90.2152	6.4953	0.0182961	0	0	0	0	17.5112	23.7146	9.93367	17.0532
TcCLB.511575.20	Q4DG69	COPI associated protein, putative	726.317	9.50446	2.34089e-05	0	0	0	0	180.328	157.226	78.9476	138.834
TcCLB.503823.80	Q4DLH3	Cornichon protein, putative	129.485	7.01664	0.0055297	0	0	0	0	19.0828	23.3818	26.7116	23.0587
TcCLB.508257.204	Q4DX37	cytochrome c oxidase assembly protein PET191, putative	9.56632	3.25796	0.0129914	8.86541	6.86844	0	5.24462	227.27	130.959	124.291	160.84
TcCLB.511801.20	Q4D7I2	D123, putative	73.0834	6.19147	0.0335864	0	0	0	0	4.88644	21.421	13.4062	13.2379
TcCLB.510941.6	Q4CT96	DDRGK domain containing protein, putative	7.4678	2.90068	0.0384124	0	4.20692	4.4246	2.87717	71.2199	58.6168	61.854	63.8969
TcCLB.508179.50	Q4D3Q0	DDRGK domain containing protein, putative	8.04538	3.00816	0.0497497	2.71503	2.10346	0	1.60616	48.559	57.0742	22.204	42.6124
TcCLB.508355.180	Q4E3B0	Divergent AAA domain containing protein, putative	8.68686	3.11884	0.036898	4.07255	2.10346	0	2.05867	67.1733	60.1593	42.822	56.7182
TcCLB.504109.140	Q4DR34	DNA-directed RNA polymerase I subunit, putative	454.151	8.82703	6.66288e-05	0	0	0	0	102.802	90.4333	61.9872	85.0741
TcCLB.510287.20	Q4CU78	dolicholphosphate-mannose synthase, putative	9.84091	3.29879	0.041768	2.95514	0	0	0.985045	19.3796	21.8265	43.1565	28.1209
TcCLB.511277.483	Q4E5E6	Domain of unknown function (DUF4379), putative	160.715	7.32836	0.00261452	0	0	0	0	31.8746	34.1733	23.424	29.824
TcCLB.508815.90	Q4DMJ5	Domain of unknown function (DUF4539), putative	15.2951	3.935	0.00330568	8.5597	0	0	2.85323	140.335	160.486	100.004	133.608
TcCLB.510243.110	Q4D812	Domain of unknown function (DUF947), putative	157.009	7.2947	0.00279623	0	0	0	0	14.5905	62.5709	14.2963	30.4859
TcCLB.510747.80	Q4DLF4	Double RNA binding domain protein 9	63.5992	5.99094	0.0490589	0	0	0	0	11.0466	17.5456	7.21593	11.936
TcCLB.511633.40		dynein light chain, putative	325.301	8.34563	0.000222187	0	0	0	0	56.5051	53.8489	64.5935	58.3158
TcCLB.506435.420	Q4E300	EF-hand domain pair, putative	85.3997	6.41616	0.0204953	0	0	0	0	18.0685	22.9588	7.86853	16.2986
TcCLB.506671.41		elongation factor 1-gamma (EF-1-gamma, pseudogene), putative	121.387	6.92347	0.00639402	0	0	0	0	18.4987	30.8509	18.1257	22.4918
TcCLB.408825.10		elongation factor 1-gamma (EF-1-gamma, pseudogene), putative	101.894	6.67092	0.012229	0	0	0	0	12.4063	20.6905	21.2733	18.1234
TcCLB.509753.65		elongation factor 1-gamma (EF-1-gamma, pseudogene), putative	86.7999	6.43962	0.0204953	0	0	0	0	15.1451	17.3198	14.8398	15.7682
TcCLB.509665.16		elongation factor 1-gamma (EF-1-gamma, pseudogene), putative	70.5683	6.14095	0.0377867	0	0	0	0	12.7368	24.2761	4.16	13.7243
TcCLB.510487.44		elongation factor 1-gamma (EF-1-gamma, pseudogene), putative	75.985	6.24764	0.0296421	0	0	0	0	13.999	13.3409	13.7168	13.6856
TcCLB.511255.681		elongation factor 1-gamma (EF-1-gamma, pseudogene), putative	75.9442	6.24687	0.0296421	0	0	0	0	18.4987	8.81455	13.5943	13.6358
TcCLB.509115.41		elongation factor 1-gamma (EF-1-gamma, pseudogene), putative	72.0914	6.17176	0.0335864	0	0	0	0	17.6578	14.0232	8.65091	13.444
TcCLB.506339.81		elongation factor 1-gamma (EF-1-gamma, pseudogene), putative	71.8485	6.16689	0.0377867	0	0	0	0	13.7512	17.4731	8.98266	13.4023
TcCLB.511839.25		elongation factor 1-gamma (EF-1-gamma, pseudogene), putative	66.083	6.04621	0.0431068	0	0	0	0	19.0661	12.1133	6.22724	12.4689
TcCLB.510307.245		elongation factor 1-gamma (EF-1-gamma, pseudogene), putative	68.1479	6.0906	0.0431068	0	0	0	0	9.33267	13.3409	13.7168	12.1301
TcCLB.503827.55		elongation factor 1-gamma (EF-1-gamma, pseudogene), putative	65.3778	6.03073	0.0490589	0	0	0	0	13.874	13.2218	9.06286	12.0529
TcCLB.511621.259	Q4DT40	EMG1/NEP1 methyltransferase, putative	72.5998	6.18189	0.0335864	0	0	0	0	12.1208	9.24084	16.627	12.6629
TcCLB.510593.30	Q4CW90	Endoplasmic Reticulum-Golgi Intermediate Compartment (ERGIC)/Endoplasmic reticulum vesicle transporter, putative	93.747	6.5507	0.0147459	0	0	0	0	17.8169	16.9794	16.2107	17.0023
TcCLB.503681.20	Q4CR93	ethanolamine phosphotransferase, putative	286.552	8.16265	0.000353288	0	0	0	0	56.0297	55.769	46.36	52.7196
TcCLB.510655.130	Q4DFX8	Eukaryotic protein of unknown function (DUF1764), putative	162.798	7.34694	0.00243842	0	0	0	0	37.7158	31.1505	22.1732	30.3465
TcCLB.511735.34	Q4CUQ8	Eukaryotic protein of unknown function (DUF872), putative	169.231	7.40285	0.00216511	0	0	0	0	35.859	18.9852	35.136	29.9934
TcCLB.509063.4	Q4CPH8	Eukaryotic protein of unknown function (DUF872), putative	115.957	6.85745	0.00766472	0	0	0	0	27.8903	26.5793	11.712	22.0605
TcCLB.508641.184		Eukaryotic translation initiation factor 1, putative	103.277	6.69038	0.011083	0	0	0	0	28.2525	8.97482	18.4553	18.5609
TcCLB.504029.50	Q4D517	Family of unknown function (DUF572), putative	14.7128	3.879	0.00394941	7.55487	0	0	2.51829	133.619	144.508	69.1405	115.756
TcCLB.509999.30	Q4DKL1	Family of unknown function (DUF572), putative	10.5773	3.4029	0.012229	0	3.97113	4.17662	2.71592	111.538	77.1729	71.8613	86.8573
TcCLB.506201.170	Q4DG71	Flagellar attachment zone protein 1, putative	12.6086	3.65633	0.00610853	5.17354	4.80982	0	3.32779	154.834	159.901	94.8956	136.543
TcCLB.509631.140	Q4DSZ8	Flagellar attachment zone protein 1, putative	21.8491	4.4495	0.00885914	0	0.423871	0.891607	0.438493	42.7287	32.6383	21.413	32.26
TcCLB.504097.20	Q4CWJ4	Flagellar C1a complex subunit C1a-32, putative	178.901	7.48302	0.00179126	0	0	0	0	38.5717	21.0049	35.9944	31.857
TcCLB.511867.110		flap endonuclease-1 (FEN-1), putative	8.17659	3.0315	0.0527769	2.2051	1.70839	0	1.3045	31.551	47.6075	24.4743	34.5443
TcCLB.508501.240	Q4DUU2	Glycosyl transferase family 11, putative	106.82	6.73904	0.0100562	0	0	0	0	18.4987	24.0397	16.4779	19.6721
TcCLB.508661.60	Q4CWZ9	GPI transamidase component Tta2, putative	14.3973	3.84773	0.026807	0	1.62194	0	0.540648	36.195	30.9253	14.6753	27.2652
TcCLB.506681.24	Q4D9V9	Haemolysin-III related, putative	224.461	7.81032	0.000812559	0	0	0	0	56.0369	36.083	32.6475	41.5891
TcCLB.511017.40	Q4D419	hd phosphohydrolase family protein	10.3581	3.37269	0.0387119	2.84856	0	0	0.949519	45.8525	30.7498	18.304	31.6354
TcCLB.506179.50	Q4D1J9	Histidine phosphatase superfamily (branch 1), putative	205.8	7.6851	0.00107382	0	0	0	0	31.234	45.8888	35.7049	37.6092
TcCLB.507663.60	Q4D4M1	Histidine phosphatase superfamily (branch 1), putative	158.705	7.31021	0.00261452	0	0	0	0	44.2481	26.045	19.1277	29.8069
TcCLB.503713.10	Q4CQS3	histone chaperone ASF1B	9.31373	3.21936	0.0527769	0	3.33221	0	1.11074	28.2059	51.3164	25.1248	34.8824
TcCLB.503945.20	Q4CQB0	histone chaperone ASF1B	63.6505	5.9921	0.0490589	0	0	0	0	20.5134	7.33092	7.53743	11.7939
TcCLB.509965.120	Q4E0U9	Hsp33 protein, putative	76.8302	6.2636	0.0296421	0	0	0	0	10.8411	14.9232	15.3436	13.7027
TcCLB.508273.130	Q4DAI9	hypothetical protein	738.068	9.52761	2.34089e-05	0	0	0	0	130.657	133.409	137.168	133.745
TcCLB.510731.68		hypothetical protein, conserved	8.25047	3.04448	0.0186859	15.3772	0	0	5.12572	123.761	161.626	98.8093	128.066
TcCLB.511231.40		hypothetical protein, conserved	12.4299	3.63574	0.0104362	0	5.80265	0	1.93422	80.3736	114.893	52.5021	82.5896
TcCLB.510659.100		hypothetical protein, conserved	370.292	8.53252	0.00013677	0	0	0	0	66.2993	82.9273	56.8423	68.6896
TcCLB.511903.270		hypothetical protein, conserved	328.514	8.35981	0.000222187	0	0	0	0	67.9296	64.7364	49.92	60.862
TcCLB.511287.70		hypothetical protein, conserved	148.327	7.21264	0.00347431	0	0	0	0	35.859	11.3911	31.232	26.1607
TcCLB.508153.364		hypothetical protein, conserved	93.329	6.54425	0.0147459	0	0	0	0	21.8858	34.7616	0	18.8825
TcCLB.511277.539		hypothetical protein, conserved	104.473	6.70698	0.0100562	0	0	0	0	0	26.6819	27.4335	18.0385
TcCLB.504231.5		hypothetical protein, conserved (pseudogene)	8.37413	3.06594	0.0166872	0	24.4766	0	8.15887	282.525	269.245	175.325	242.365
TcCLB.511755.24		hypothetical protein, conserved (pseudogene)	16.2457	4.02199	0.0019641	4.34405	5.0483	3.53968	4.31068	238.263	277.658	143.374	219.765
TcCLB.503651.49		hypothetical protein, conserved (pseudogene)	13.3553	3.73934	0.0075161	3.52697	2.73251	0	2.08649	98.8265	98.1886	70.0502	89.0218
TcCLB.506317.30		hypothetical protein, conserved (pseudogene)	6.74518	2.75386	0.047689	2.49419	3.86473	4.06471	3.47454	81.7836	90.6929	45.1669	72.5478
TcCLB.504045.90		hypothetical protein, conserved (pseudogene)	9.25306	3.20993	0.0216367	6.09691	0	0	2.0323	50.8876	88.3311	37.3962	58.8716
TcCLB.507041.76		hypothetical protein, conserved (pseudogene)	7.87245	2.97681	0.0478545	0	1.88545	3.96603	1.95049	58.0351	47.011	32.6974	45.9145
TcCLB.506011.20		hypothetical protein, conserved (pseudogene)	13.0879	3.71016	0.0247613	0	2.71414	0	0.904714	48.0369	45.7788	26.6039	40.1399
TcCLB.511421.224		hypothetical protein, conserved (pseudogene)	13.5991	3.76544	0.0134482	0	0	2.79265	0.930883	35.7568	41.8648	34.0349	37.2188
TcCLB.420495.10		hypothetical protein, conserved (pseudogene)	9.80611	3.29368	0.0296421	0	0	3.54263	1.18088	29.8077	27.1715	39.3656	32.1149
TcCLB.504427.75		hypothetical protein, conserved (pseudogene)	126.416	6.98204	0.00595809	0	0	0	0	48.559	20.5673	5.28667	24.8043
TcCLB.511893.30		hypothetical protein, conserved (pseudogene)	121.406	6.9237	0.00639402	0	0	0	0	26.7912	27.6595	14.2193	22.89
TcCLB.459619.10		hypothetical protein, conserved (pseudogene)	121.041	6.91936	0.00639402	0	0	0	0	12.6332	36.1182	18.5678	22.4397
TcCLB.509337.28		hypothetical protein, conserved (pseudogene)	115.37	6.85013	0.00766472	0	0	0	0	13.4342	14.9365	30.7145	19.6951
TcCLB.507753.6		hypothetical protein, conserved (pseudogene)	103.748	6.69694	0.011083	0	0	0	0	12.6332	21.0689	21.6625	18.4549
TcCLB.503779.80		hypothetical protein, conserved (pseudogene)	84.3147	6.39771	0.0204953	0	0	0	0	22.0572	16.6713	8.94309	15.8905
TcCLB.510435.5		hypothetical protein, conserved (pseudogene)	77.8033	6.28176	0.0296421	0	0	0	0	14.1778	21.6182	8.33519	14.7104
TcCLB.509109.145		hypothetical protein, conserved (pseudogene)	63.0354	5.97809	0.0490589	0	0	0	0	10.6797	8.48136	13.9524	11.0378
TcCLB.506567.77		hypothetical protein, conserved (pseudogene)	62.8372	5.97355	0.0490589	0	0	0	0	4.93298	7.05164	19.3341	10.4396
TcCLB.508089.71	Q4CYV5	Iguana/Dzip1-like DAZ-interacting protein N-terminal, putative	95.6814	6.58017	0.0147459	0	0	0	0	13.0579	24.8882	14.9271	17.6244
TcCLB.507023.170	Q4DZ68	Intraflagellar transport complex B protein 46 C terminal, putative	96.875	6.59805	0.0134482	0	0	0	0	20.2681	12.8769	18.7562	17.3004
TcCLB.507711.10	Q4DZS7	intraflagellar transport protein 57/55, putative	7.59437	2.92493	0.0363382	2.09352	4.86583	3.41174	3.45703	83.623	91.5864	67.2617	80.8237
TcCLB.508323.20	Q4DFM2	Intraflagellar transport protein 74, putative	98.956	6.62872	0.0134482	0	0	0	0	19.1194	16.5643	17.8824	17.8554
TcCLB.511837.29	Q4DCA1	iron-sulfur cluster assembly protein, putative	316.445	8.30581	0.000239135	0	0	0	0	77.4524	50.7455	47.4318	58.5432
TcCLB.508593.120	Q4DMV6	Kinetochore interacting protein 6	14.3568	3.84366	0.00740398	3.10289	2.40395	0	1.83562	88.7937	119.878	50.752	86.4745
TcCLB.506529.60	Q4E5S4	Kinetochore interacting protein 6	12.1213	3.59948	0.0171566	3.10289	0	0	1.0343	44.3968	58.1761	19.9383	40.8371
TcCLB.506925.460	Q4E4K6	kinetoplastid kinetochore protein 16	7.20676	2.84935	0.0337019	12.4116	0	0	4.13719	85.0939	112.826	72.5029	90.141
TcCLB.507895.110	Q4DJQ2	kinetoplastid kinetochore protein 8	128.759	7.00853	0.0055297	0	0	0	0	24.5351	24.6808	21.3693	23.5284
TcCLB.506871.150	Q4DNJ9	LicD family, putative	219.57	7.77854	0.000875927	0	0	0	0	42.4355	53.5245	28.1276	41.3626
TcCLB.509767.130	Q4DSC1	LicD family, putative	16.2792	4.02496	0.0182961	0	1.88019	0	0.626729	33.277	49.6373	22.6825	35.1989
TcCLB.509601.130	Q4DK72	LicD family, putative	174.723	7.44893	0.00189719	0	0	0	0	34.7238	33.0915	28.3531	32.0561
TcCLB.507511.20	Q4D3H8	LicD family, putative	136.804	7.09597	0.0043576	0	0	0	0	38.6912	22.5992	15.8982	25.7296
TcCLB.507093.330	Q4E1M5	lipid-like atypical dual specificity phosphatase, putative	8.22692	3.04035	0.0431068	4.72179	0	0	1.57393	42.2252	32.1923	41.3739	38.5972
TcCLB.506305.20	Q4D0B5	magnesium-dependent phosphatase-1/HAD phosphatase, family IIIC, putative	16.03	4.0027	0.00655286	3.47524	0	0	1.15841	60.0837	67.1316	46.6919	57.9691
TcCLB.509795.40	Q4D3I9	Mechanosensitive ion channel MscS, putative	17.3044	4.11307	0.00584945	0	4.05486	0	1.35162	93.6078	62.4453	73.3764	76.4765
TcCLB.510901.130	Q4DXC2	methyltransferase domain containing protein, putative	22.3379	4.48142	0.00347431	1.62091	1.2558	0	0.958904	72.4762	87.4877	50.1839	70.0493
TcCLB.506407.30	Q4DCW0	methyltransferase domain containing protein, putative	43.8585	5.45478	0.00278369	0	0.829972	0	0.276657	52.3711	40.7795	39.4251	44.1919
TcCLB.510857.4	Q4D026	MICOS complex subunit 40, putative	67.2228	6.07088	0.0431068	0	0	0	0	23.973	10.3846	4.27086	12.8762
TcCLB.506977.60	Q4DBY3	MICOS complex subunit MIC10-1, putative	209.601	7.7115	0.00101528	0	0	0	0	53.5824	38.2977	26.2511	39.3771
TcCLB.508355.114	Q4E3B9	MICOS complex subunit MIC10-2, putative	76.1014	6.24985	0.0296421	0	0	0	0	16.1863	15.4255	10.5733	14.0617
TcCLB.507053.140	Q4DTJ1	MICOS complex subunit MIC34, putative	9.18806	3.19976	0.0290783	0	0	4.30356	1.43452	44.082	46.5108	24.6818	38.4249
TcCLB.507007.40	Q4DH48	MICOS complex subunit MIC60, putative	189.001	7.56225	0.00139122	0	0	0	0	46.0412	38.3923	22.5565	35.6633
TcCLB.507001.120	Q4DF17	Microtubule-associated protein Bicaudal-D, putative	10.3209	3.36749	0.0414257	0	3.2596	0	1.08653	27.5913	41.8318	39.3236	36.2489
TcCLB.504507.20		minichromosome maintenance protein-like protein, putative	64.3391	6.00762	0.0490589	0	0	0	0	17.8096	14.8509	4.36264	12.341
TcCLB.508307.40	Q4DRZ2	Miro-like protein, putative	101.147	6.6603	0.012229	0	0	0	0	15.6959	24.9301	15.3794	18.6684
TcCLB.508859.50	Q4DCH5	Miro-like protein, putative	68.1746	6.09116	0.0431068	0	0	0	0	10.8474	5.16874	18.6002	11.5388
TcCLB.506933.60		mitochondrial RNA binding protein, putative	5.48381	2.45518	0.0521637	54.6803	61.1916	69.3085	61.7268	1014.19	1335.87	731.113	1027.06
TcCLB.507603.50	Q4DW24	Mitochondrial SSU ribosomal protein 29, putative	97.4447	6.60651	0.0134482	0	0	0	0	27.9142	15.7642	11.1432	18.2738
TcCLB.508647.10		Mnd1 family, putative	16.3114	4.02781	0.00916086	2.43364	0	0	0.811214	56.5842	47.011	25.5893	43.0615
TcCLB.509053.90	Q4DG11	Mo25-like, putative	91.6876	6.51866	0.0164374	0	0	0	0	14.9152	24.5515	11.9573	17.1413
TcCLB.504741.50	Q4DTU0	MORN repeat, putative	10.1598	3.3448	0.0342943	0	3.82447	0	1.27482	58.8594	47.6787	25.9527	44.1636
TcCLB.506925.370		MP44 (pseudogene), putative	73.2471	6.1947	0.0335864	0	0	0	0	9.89738	12.5762	16.1631	12.8789
TcCLB.508663.10		mucin TcMUC (pseudogene), putative	22.2584	4.47628	0.00306722	2.7494	0	0	0.916466	72.1214	60.9208	57.8188	63.6204
TcCLB.510701.50		mucin TcMUC (pseudogene), putative	64.2491	6.00561	0.0490589	0	0	0	0	17.7841	14.8296	4.3564	12.3234
TcCLB.506335.60		mucin TcMUCII (pseudogene), putative	130.992	7.03334	0.00510487	0	0	0	0	32.1898	27.8879	14.3367	24.8048
TcCLB.509699.140		Mucin-associated surface protein (MASP) (pseudogene)	7.00974	2.80936	0.0437149	3.42051	1.32501	5.5743	3.43994	83.6082	87.4515	42.9594	71.3397
TcCLB.511849.15		Mucin-associated surface protein (MASP) (pseudogene)	109.518	6.77503	0.00916086	0	0	0	0	27.0935	13.6693	18.7392	19.834
TcCLB.511643.73		Mucin-associated surface protein (MASP) (pseudogene)	93.518	6.54717	0.0147459	0	0	0	0	14.8762	25.7762	11.9261	17.5262
TcCLB.508293.44		Mucin-associated surface protein (MASP) (pseudogene)	69.7494	6.12411	0.0377867	0	0	0	0	17.7587	8.46197	11.6005	12.6071
TcCLB.510031.20	Q4D0E5	NADH-ubiquinone oxidoreductase complex I subunit, putative	27.2342	4.76735	0.000729011	4.19715	0	0	1.39905	97.5872	162.154	95.6198	118.454
TcCLB.506289.50	Q4DVZ7	Nucleolar protein 105, putative	12.2244	3.61169	0.0416384	0	0	1.54571	0.515238	19.2257	23.1719	17.1759	19.8578
TcCLB.506401.250	Q4E3R8	Nucleolar protein 54, putative	79.8882	6.31991	0.0262979	0	0	0	0	18.3064	11.2885	13.7168	14.4372
TcCLB.506925.540	Q4E4J8	Nucleolar protein 60, putative	15.874	3.98859	0.00599899	1.58832	0	2.58843	1.39225	84.2755	71.2899	43.6078	66.3911
TcCLB.511367.90	Q4DYI2	Nucleoporin NUP41	11.0805	3.46995	0.011151	6.84102	1.76669	0	2.86924	114.197	107.533	75.9282	99.2193
TcCLB.504159.10	Q4D768	Nucleoporin NUP53a	63.6556	5.99222	0.0490589	0	0	0	0	10.2567	16.834	8.37492	11.8219
TcCLB.506957.70	Q4DKZ6	Nucleoporin NUP65	101.725	6.66853	0.012229	0	0	0	0	22.0771	22.6577	12.48	19.0716
TcCLB.508153.164	Q4E675	nucleosome assembly protein (NAP), putative	124.197	6.95648	0.00595809	0	0	0	0	36.0081	13.1983	18.9981	22.7348
TcCLB.508183.20	Q4CPK6	nucleosome assembly protein (NAP), putative	90.2244	6.49545	0.0182961	0	0	0	0	24.9287	18.4776	8.14204	17.1828
TcCLB.511167.100	Q4DHC8	Optic atrophy 3 protein (OPA3), putative	42.5683	5.41171	0.000346151	0	2.82818	0	0.942727	145.813	172.143	91.6949	136.55
TcCLB.504253.60	Q4D4T3	OsmC-like protein, putative	245.277	7.93827	0.000591426	0	0	0	0	31.4552	59.9532	43.1495	44.8527
TcCLB.509933.10	Q4CNT0	OsmC-like protein, putative	158.348	7.30696	0.00261452	0	0	0	0	26.0221	46.055	18.2125	30.0965
TcCLB.511727.310	Q4DY28	Outer row dynein-assembly protein 7	7.43094	2.89355	0.0423602	3.88729	4.5175	0	2.8016	81.1128	82.8213	42.0095	68.6479
TcCLB.510899.30	Q4CYM7	p21-C-terminal region-binding protein, putative	14.2508	3.83297	0.00656355	0	0	3.79591	1.2653	56.9343	72.7851	31.2948	53.6714
TcCLB.507077.40	Q4CW74	p21-C-terminal region-binding protein, putative	66.0506	6.0455	0.0431068	0	0	0	0	11.1091	15.8804	9.52451	12.1713
TcCLB.504057.21	Q4DSF5	Pestivirus Npro endopeptidase C53, putative	113.896	6.83158	0.00841113	0	0	0	0	28.2059	34.2109	5.02495	22.4806
TcCLB.507023.60	Q4DZ80	PH domain containing protein, putative	99.7617	6.64041	0.012229	0	0	0	0	20.4459	21.9204	13.3558	18.574
TcCLB.510431.230	Q4DXX1	Phosphate transport (Pho88), putative	6.12113	2.6138	0.0530102	4.77368	0	7.77952	4.1844	73.9947	97.6381	47.4057	73.0129
TcCLB.508257.244	Q4DX32	Phosphatidylinositol N-acetylglucosaminyltransferase subunit Y, putative	201.639	7.65563	0.00111237	0	0	0	0	18.0685	57.3971	35.4084	36.958
TcCLB.511419.80	Q4D189	phosphatidylinositol-4-phosphate 5-kinase related	13.7465	3.78099	0.0189685	1.99268	0	0	0.664228	30.8877	29.4358	26.7729	29.0321
TcCLB.509799.70	Q4DIJ4	Phosphoseryl-tRNA Kinase, putative	135.928	7.0867	0.00471579	0	0	0	0	29.4449	31.8873	15.7371	25.6898
TcCLB.507951.179	Q4DUS0	phytanoyl-CoA dioxygenase (PhyH), putative	93.5873	6.54824	0.0147459	0	0	0	0	25.4491	17.1196	10.2678	17.6121
TcCLB.509429.170	Q4E0L2	Plus-3 domain/Zinc finger, C3HC4 type (RING finger), putative	85.4174	6.41646	0.0204953	0	0	0	0	17.5581	8.36636	18.9245	14.9496
TcCLB.509505.80	Q4CZZ7	PPR repeat family, putative	142.951	7.15938	0.00367307	0	0	0	0	29.1615	22.4972	25.8522	25.837
TcCLB.509805.170	Q4DZZ0	pre-RNA processing PIH1/Nop17, putative	16.5036	4.04471	0.0250498	1.25551	0	0	0.418502	37.4251	27.106	8.80093	24.444
TcCLB.507031.50	Q4DSA5	Predicted coiled-coil domain-containing protein (DUF2360), putative	219.584	7.77863	0.000875927	0	0	0	0	66.2993	45.4126	16.2407	42.6508
TcCLB.507963.60	Q4D5Y0	Predicted coiled-coil domain-containing protein (DUF2360), putative	95.5196	6.57772	0.0147459	0	0	0	0	22.6095	21.5467	10.0698	18.0753
TcCLB.506201.150	Q4DG74	Predicted membrane protein, putative	854.647	9.73918	2.08484e-05	0	0	0	0	191.951	168.41	119.417	159.926
TcCLB.504129.10	Q4CSF2	Predicted membrane protein, putative	72.5287	6.18048	0.0335864	0	0	0	0	30.7701	7.33092	3.76872	13.9566
TcCLB.509965.420	Q4E0R9	prefoldin subunit, putative	9.30268	3.21765	0.022549	6.43563	0	0	2.14521	61.3882	62.1589	56.3911	59.9794
TcCLB.508707.110	Q4E266	prefoldin subunit, putative	25.19	4.65478	0.00595809	0	1.68699	0	0.562328	55.8206	54.4337	35.6155	48.6233
TcCLB.508347.80	Q4DSX6	Present in the outer mitochondrial membrane proteome 2	38.7995	5.27797	0.00137897	1.46511	0	0	0.48837	74.2443	76.5811	41.9368	64.254
TcCLB.507951.80	Q4DUT0	Present in the outer mitochondrial membrane proteome 25	36.3897	5.18546	0.000926327	2.05392	0	0	0.684641	91.8374	75.851	70.7889	79.4924
TcCLB.504431.30	Q4D717	Present in the outer mitochondrial membrane proteome 25	366.837	8.51899	0.000136879	0	0	0	0	70.8534	76.8363	56.2582	67.9826
TcCLB.504057.80	Q4DSE7	Present in the outer mitochondrial membrane proteome 28	484.687	8.92091	5.34248e-05	0	0	0	0	105.637	92.0116	72.3439	89.9976
TcCLB.507941.30	Q4DEM2	PrimPol-like protein 1, putative	107.87	6.75314	0.0100562	0	0	0	0	21.8976	25.684	13.2038	20.2618
TcCLB.511003.100	Q4DNU0	probable rRNA maturation factor YbeY, putative	8.22272	3.03962	0.0274769	4.17697	6.47218	0	3.54972	94.6279	109.165	80.5201	94.7709
TcCLB.506007.30	Q4CR02	Protein C21orf2 homolog, putative	19.4033	4.27823	0.00639402	0	2.42125	0	0.807083	72.6639	55.0434	32.861	53.5228
TcCLB.508235.40		protein kinase, putative (fragment)	137.794	7.10637	0.0043576	0	0	0	0	26.5829	41.4545	11.8395	26.6256
TcCLB.507663.30	Q4D4M4	Protein of unknown function (DUF1014), putative	6.36387	2.6699	0.0490589	9.79861	7.59143	0	5.79668	116.834	154.023	87.7667	119.541
TcCLB.506247.130	Q4E142	Protein of unknown function (DUF2453), putative	6.7531	2.75555	0.0379642	0	2.06475	13.0295	5.03142	88.9752	136.274	60.7156	95.3217
TcCLB.506303.150	Q4DN37	Protein of unknown function (DUF3773), putative	14.9069	3.89791	0.00916086	3.02721	0	0	1.00907	41.5092	68.7965	33.5989	47.9682
TcCLB.503929.60	Q4CZW9	Protein of unknown function (DUF501), putative	13.0269	3.70342	0.0232213	0	2.47466	0	0.824886	41.8941	38.11	27.9883	35.9974
TcCLB.506829.5	Q4DDA1	Protein of unknown function (DUF788), putative	74.6398	6.22187	0.0335864	0	0	0	0	13.2434	8.41389	17.3018	12.9864
TcCLB.510579.100	Q4D9L4	Protein of unknown function (DUF974), putative	78.6156	6.29674	0.0262979	0	0	0	0	14.4885	13.8074	14.1964	14.1641
TcCLB.504207.5	Q4CYG7	pumilio/PUF RNA binding protein 7, putative	104.518	6.7076	0.011083	0	0	0	0	26.7144	12.7293	17.4506	18.9648
TcCLB.506511.70	Q4D4Q6	Putative methyltransferase, putative	6.83851	2.77368	0.037276	0	0	12.1015	4.03383	81.1623	84.3786	56.3911	73.9774
TcCLB.508909.50	Q4E1L9	Putative methyltransferase, putative	182.46	7.51144	0.00167997	0	0	0	0	37.21	38.2977	26.2511	33.9196
TcCLB.506519.100	Q4DFF0	Putative methyltransferase, putative	69.3539	6.11591	0.0377867	0	0	0	0	8.9304	11.3475	16.0423	12.1067
TcCLB.511751.166	Q4DVU6	Putative papain-like cysteine peptidase (DUF1796), putative	81.3702	6.34643	0.0231079	0	0	0	0	9.41751	14.958	18.4553	14.2769
TcCLB.503913.10	Q4CS92	Putative papain-like cysteine peptidase (DUF1796), putative	70.2439	6.1343	0.0377867	0	0	0	0	6.74431	17.9964	13.2167	12.6525
TcCLB.510355.230	Q4DXG1	Radial spoke protein 11	185.584	7.53593	0.00157937	0	0	0	0	43.6836	44.6038	18.3441	35.5438
TcCLB.508439.30	Q4CRN1	regulator of chromosome condensation 1-like protein	146.182	7.19162	0.00347431	0	0	0	0	27.5094	32.2086	21.5638	27.0939
TcCLB.506407.70	Q4DCV6	Regulator of Vps4 activity in the MVB pathway, putative	71.4531	6.15893	0.0377867	0	0	0	0	28.9905	11.0511	1.89373	13.9784
TcCLB.504057.160	Q4DSD7	Retinal Maintenance, putative	13.5904	3.76452	0.0135125	2.96522	0	0	0.988407	61.8727	43.802	24.2501	43.3083
TcCLB.509437.100		retrotransposon hot spot protein (RHS, pseudogene), putative	97.3471	6.60507	0.0134482	0	0	0	0	24.849	12.6298	15.6909	17.7232
TcCLB.508629.26		retrotransposon hot spot protein (RHS, pseudogene), putative	68.2833	6.09346	0.0431068	0	0	0	0	15.7666	18.3645	5.14959	13.0936
TcCLB.507053.20	Q4DTK3	Rgp1, putative	199.97	7.64364	0.00118502	0	0	0	0	33.3058	45.9686	31.509	36.9278
TcCLB.510989.40	Q4D5J4	ribosomal protein L21, putative	9.34094	3.22357	0.0490589	0	3.67818	0	1.22606	39.6256	40.4602	33.28	37.7886
TcCLB.510515.110	Q4DEW9	ribosomal protein S9/S16, putative	13.3024	3.73362	0.0163038	0	3.01842	0	1.00614	42.97	60.8718	31.8623	45.2347
TcCLB.511407.20		Ribosome biogenesis protein Nop16, putative	24.0431	4.58755	0.00123142	4.4327	0	0	1.47757	134.776	128.441	72.5029	111.907
TcCLB.485889.4	Q4CQ03	Ribosome biogenesis protein SLX9, putative	268.824	8.07052	0.000448524	0	0	0	0	58.2149	76.8162	21.9389	52.3233
TcCLB.508741.190	Q4E353	Ribosome biogenesis protein SLX9, putative	232.907	7.86361	0.000714344	0	0	0	0	48.1826	39.03	40.1295	42.4474
TcCLB.506321.270	Q4DYE1	Ring finger domain containing protein, putative	18.401	4.20171	0.00818608	1.92641	0	0	0.642136	55.1269	38.3072	23.6318	39.0219
TcCLB.506593.40	Q4CUC6	Ring finger domain/Zn-finger in ubiquitin-hydrolases and other protein, putative	18.0116	4.17085	0.0166401	1.56261	0	0	0.520869	35.4004	41.7265	18.2561	31.7943
TcCLB.504147.224	Q4DZM3	RNA-editing-associated protein 1, putative	12.4127	3.63375	0.00912227	2.10876	4.90127	0	2.33668	108.119	109.027	70.2152	95.7868
TcCLB.511287.64	Q4DJ05	Rtf2 RING-finger, putative	16.6375	4.05637	0.00999778	0	3.05958	0	1.01986	56.5051	60.58	50.752	55.9457
TcCLB.506213.30	Q4DC27	Rtf2 RING-finger, putative	74.4151	6.21752	0.0335864	0	0	0	0	18.835	13.4622	9.22764	13.8416
TcCLB.408799.10	Q4CLD9	SAC3/GANP/Nin1/mts3/eIF-3 p25 family, putative	79.1198	6.30597	0.0262979	0	0	0	0	22.5747	25.0991	0	15.8912
TcCLB.511167.40	Q4DHD4	Sec20, putative	11.4826	3.52138	0.0182248	4.02227	0	0	1.34076	52.7555	66.2724	28.1956	49.0745
TcCLB.506775.140	Q4DRH1	Sec20, putative	76.7845	6.26274	0.0296421	0	0	0	0	4.79595	6.85576	25.8459	12.4992
TcCLB.505163.70	Q4D2D1	Selenoprotein T, putative	108.476	6.76124	0.0100562	0	0	0	0	18.0161	30.0461	13.2397	20.434
TcCLB.509399.70	Q4DUN3	SET domain containing protein, putative	6.65817	2.73513	0.053385	3.37402	1.307	5.49853	3.39319	69.397	75.7196	51.2448	65.4538
TcCLB.506531.30	Q4D984	SET domain containing protein, putative	66.4976	6.05523	0.0431068	0	0	0	0	20.1151	14.3771	3.94191	12.8114
TcCLB.507629.10	Q4CYE9	Sin-like protein conserved region, putative	10.2431	3.35658	0.022549	1.27019	0.984075	2.06999	1.44142	46.1926	50.5162	37.0994	44.6027
TcCLB.508693.130		small nuclear RNA (snRNA) U6	156.882	7.29354	0.00279623	0	0	0	0	58.2708	37.0211	0	31.764
TcCLB.508355.170	Q4E3B1	Snf7, putative	8.34046	3.06013	0.0260762	8.04454	3.11624	0	3.72026	103.113	127.974	65.7897	98.959
TcCLB.510733.20		Snf7, putative	16.3087	4.02757	0.00841113	0	3.28345	0	1.09448	75.7995	62.6048	42.0871	60.1638
TcCLB.509393.10	Q4D0M7	Snf7, putative	109.624	6.77642	0.00916086	0	0	0	0	32.9613	11.2185	16.1484	20.1094
TcCLB.508707.160	Q4E261	Soluble NSF attachment protein, SNAP, putative	14.7002	3.87776	0.0202125	0	2.29729	0	0.765765	30.0525	25.2704	50.2324	35.1851
TcCLB.508461.174	Q4E4U3	Splicing factor 3B subunit 10 (SF3b10), putative	444.108	8.79477	7.35805e-05	0	0	0	0	109.348	93.2384	50.752	84.4461
TcCLB.509399.80	Q4DUN2	Substrate of Polo-like kinase in the basal body 1	114.248	6.83602	0.00841113	0	0	0	0	23.2318	23.6492	16.5552	21.1454
TcCLB.504009.70	Q4D1F3	succinate dehydrogenase cytochrome B subunit	141.632	7.14601	0.00398693	0	0	0	0	16.1863	26.9946	31.72	24.967
TcCLB.509627.40	Q4CY99	succinate dehydrogenase subunit	8.2234	3.03974	0.0302279	0	9.89863	0	3.29954	102.831	116.145	63.44	94.1386
TcCLB.509965.220	Q4E0T7	succinate dehydrogenase subunit 7	64.0169	6.00038	0.0490589	0	0	0	0	23.74	14.3971	0	12.7124
TcCLB.503879.60	Q4DEG1	TAP42-like family, putative	9.60827	3.26428	0.0217879	0	6.81627	0	2.27209	73.4327	84.9768	61.6734	73.361
TcCLB.508851.79	Q4DJC7	TFIIH basal transcription factor subunit	18.9647	4.24524	0.00566044	2.42008	0	0	0.806694	38.9554	65.9987	40.9975	48.6505
TcCLB.508707.149	Q4E262	TFIIH basal transcription factor subunit	12.4958	3.64337	0.0182961	2.58574	0	0	0.861915	40.0805	45.5419	19.6362	35.0862
TcCLB.509073.60	Q4DCS4	TFIIH basal transcription factor subunit	82.1996	6.36106	0.0231079	0	0	0	0	20.1036	9.0158	15.0634	14.7276
TcCLB.511423.40	Q4DGI7	TFIIH basal transcription factor subunit, putative	25.5922	4.67763	0.00120235	0	0	2.95589	0.985298	82.182	87.5935	56.1557	75.3104
TcCLB.507949.154	Q4DS04	TFIIH basal transcription factor subunit, putative	10.6943	3.41877	0.0215724	1.81759	2.81635	0	1.54465	37.9262	79.5154	43.5321	53.6579
TcCLB.506321.350	Q4DYD3	Thiopurine S-methyltransferase (TPMT), putative	104.672	6.70973	0.011083	0	0	0	0	15.9596	30.4189	12.7946	19.7244
TcCLB.506355.35		trans-sialidase (pseudogene), putative	26.5268	4.72938	0.00321063	0	2.15739	0	0.719132	71.3859	71.1945	50.4267	64.3357
TcCLB.509267.6		trans-sialidase (pseudogene), putative	12.9458	3.69441	0.00999778	0	0	4.61196	1.53732	53.9896	67.5304	47.9417	56.4872
TcCLB.511827.125		trans-sialidase (pseudogene), putative	68.3844	6.0956	0.0431068	0	0	0	0	14.5223	13.8397	9.48636	12.6161
TcCLB.507685.20		trans-sialidase (pseudogene), putative	63.877	5.99722	0.0490589	0	0	0	0	11.0879	21.1334	4.65615	12.2925
TcCLB.507671.20	Q4CQA3	Transcription factor Pcc1, putative	10.6514	3.41297	0.0186859	4.27985	0	0	1.42662	61.237	55.9268	27.5011	48.2216
TcCLB.506581.50	Q4CY19	Transcription factor S-II (TFIIS), central domain containing protein, putative	17.3066	4.11325	0.00365463	4.62133	0	0	1.54044	115.715	73.5171	59.3907	82.8743
TcCLB.511735.79	Q4CUQ3	Translation machinery associated TMA7, putative	61.2371	5.93633	0.0490589	0	0	0	0	0	37.254	0	12.418
TcCLB.507991.126	Q4DJE6	transport protein particle (TRAPP) component, putative	286.415	8.16196	0.000353288	0	0	0	0	58.362	64.8884	38.1236	53.7913
TcCLB.504035.80	Q4DI84	transport protein particle (TRAPP) component, putative	104.361	6.70543	0.011083	0	0	0	0	17.0223	13.9046	23.8272	18.2514
TcCLB.506989.100		Triple RNA binding domain protein 3	97.4658	6.60682	0.0134482	0	0	0	0	23.9718	23.6609	8.38877	18.6738
TcCLB.508579.20	Q4CTE4	Trm112p-like protein, putative	9.90657	3.30839	0.026566	0	5.25865	0	1.75288	64.7454	61.7019	47.58	58.0091
TcCLB.511277.270	Q4E5G7	tubulin cofactor C domain-containing protein RP2, putative	8.99038	3.16838	0.0342943	0	1.54029	3.23998	1.59342	56.893	36.1457	34.8412	42.6266
TcCLB.508409.170	Q4DWS9	Tubulin-tyrosine ligase family, putative	221.411	7.79058	0.000844597	0	0	0	0	47.4325	52.4353	26.0267	41.9648
TcCLB.510141.20	Q4CQJ9	Tubulin-tyrosine ligase family, putative	124.794	6.96341	0.00595809	0	0	0	0	22.3581	27.5217	19.1689	23.0163
TcCLB.511071.45		tuzin-like (pseudogene), putative	16.084	4.00755	0.0180453	0	1.64574	0	0.54858	32.9267	33.7927	23.5767	30.0987
TcCLB.467795.19	Q4CL17	twin BRCT domain containing protein, putative	90.7832	6.50435	0.0164374	0	0	0	0	18.1741	28.8664	5.93591	17.6588
TcCLB.510943.60		U2 splicing auxiliary factor, putative	13.1283	3.71461	0.00695793	0	0	6.05074	2.01691	73.0461	97.0354	54.2223	74.7679
TcCLB.511179.160		ubiquitin-conjugating enzyme E2, putative	18.4237	4.20349	0.00218371	5.83094	0	0	1.94365	114.717	135.827	81.7482	110.764
TcCLB.506435.170	Q4E316	Uncharacterised ACR, YggU family COG1872, putative	220.21	7.78273	0.000844597	0	0	0	0	39.5895	69.169	19.3957	42.7181
TcCLB.505807.29	Q4DQI6	Uncharacterised protein family (UPF0220), putative	74.6755	6.22256	0.0335864	0	0	0	0	14.5905	20.857	7.14817	14.1986
TcCLB.504003.80	Q4D1L3	Uncharacterised protein family UPF0546, putative	289.282	8.17633	0.000348311	0	0	0	0	54.7441	60.197	45.388	53.443
TcCLB.506181.40	Q4DHK1	Uncharacterized ACR, COG1678, putative	14.1515	3.82288	0.0292103	1.67724	0	0	0.55908	21.9984	38.117	18.6156	26.2437
TcCLB.511807.150	Q4E1C9	Uncharacterized conserved protein (DUF2036), putative	11.2163	3.48752	0.0418032	1.95238	0	0	0.650794	24.4432	26.6219	19.3884	23.4845
TcCLB.508821.50		vacuolar type h+ ATPase subunit, putative	7.82776	2.9686	0.049506	4.34405	0	0	1.44802	36.2574	44.4254	25.376	35.3529
TcCLB.508385.60	Q4DBY8	Vta1 like, putative	102.256	6.67604	0.012229	0	0	0	0	24.6649	18.4686	13.8101	18.9812
TcCLB.507709.44	Q4DIW0	WD domain, G-beta repeat, putative	87.6755	6.4541	0.0182961	0	0	0	0	27.6383	15.6084	7.02103	16.7559
TcCLB.507873.40	Q4CVG5	WD domain, G-beta repeat, putative	77.0614	6.26794	0.0296421	0	0	0	0	21.6462	10.3143	10.6049	14.1885
TcCLB.509647.80	Q4DPB0	YEATS family, putative	6.72463	2.74946	0.0510808	1.88054	0	6.12932	2.66995	65.0257	58.7637	30.7588	51.5161
TcCLB.508641.190	Q4DZH6	YL1 nuclear protein, putative	8.55718	3.09714	0.0299474	0	0	5.59633	1.86544	49.1348	54.6293	32.0961	45.2868
TcCLB.510747.114	Q4DLF0	Yos1-like, putative	64.1859	6.00418	0.0490589	0	0	0	0	0	13.7115	18.797	10.8362
TcCLB.509719.69		zinc finger protein 3	19.3347	4.27312	0.000923871	12.5009	4.8425	0	5.78112	313.014	440.347	295.749	349.703
TcCLB.509231.39	Q4D0S1	zinc finger protein 3	18.7291	4.22721	0.000918653	6.25043	0	10.1861	5.47886	391.267	248.583	215.422	285.091
TcCLB.510733.54		Zinc-binding domain containing protein, putative	341.575	8.41606	0.000187738	0	0	0	0	49.5443	81.5538	57.3719	62.8233
TcCLB.506945.105		zinc-binding protein (Yippee), putative	494.729	8.95049	5.3392e-05	0	0	0	0	70.443	122.417	81.2033	91.3543
TcCLB.508879.70	Q4DXE9	2Fe-2S ferredoxin-type domain-containing protein	206.51	7.69007	0.00107382	0	0	0	0	32.205	51.1518	31.5557	38.3041
TcCLB.511211.100	Q4DTN6	2OG-FeII_Oxy_2 domain-containing protein	233.855	7.86947	0.000714344	0	0	0	0	55.2985	40.4027	34.3163	43.3392
TcCLB.504797.100	Q4DJ19	35 kDa cyclophilin, putative (EC 5.2.1.8)	71.9851	6.16963	0.0377867	0	0	0	0	18.4388	15.9746	6.56984	13.6611
TcCLB.511575.10	Q4DG70	4a-hydroxytetrahydrobiopterin dehydratase (EC 4.2.1.96)	144.74	7.17732	0.00367307	0	0	0	0	32.914	29.716	18.6713	27.1004
TcCLB.507221.80	Q4D3V2	5'-3' exonuclease XRNC, putative (Fragment)	70.5044	6.13964	0.0377867	0	0	0	0	17.8301	12.7439	8.73529	13.1031
TcCLB.508461.150	Q4E4U5	5'-deoxynucleotidase (EC 3.1.3.89)	9.83851	3.29844	0.0244036	4.72179	0	0	1.57393	61.9304	53.6538	30.3409	48.6417
TcCLB.508461.500	Q4E4Q8	60S ribosomal protein L27A/L29, putative	234.735	7.87489	0.000681816	0	0	0	0	0	0	104.285	34.7617
TcCLB.511179.110	Q4DFA0	AAA domain-containing protein	25.4728	4.67088	0.00325896	0	1.97973	0	0.659909	65.5071	58.0724	46.2739	56.6178
TcCLB.511071.181	Q4DHZ8	AAA domain-containing protein	17.0218	4.08931	0.00916086	2.34181	0	0	0.780602	48.8644	43.9065	34.1995	42.3235
TcCLB.511557.70	Q4D6G4	AAA domain-containing protein	104.858	6.7123	0.011083	0	0	0	0	24.2254	20.8879	13.564	19.5591
TcCLB.503593.60	Q4D506	ABC transporter domain-containing protein	19.4065	4.27846	0.0231079	0	1.02764	0	0.342548	25.3051	29.3908	17.0465	23.9141
TcCLB.509693.190	Q4DRB2	ABC transporter, putative	89.4368	6.4828	0.0182961	0	0	0	0	15.9128	18.1978	14.8124	16.3077
TcCLB.507623.90	Q4DF54	ABC1 domain-containing protein	96.7264	6.59584	0.0134482	0	0	0	0	19.4431	23.7172	11.4306	18.197
TcCLB.508153.600	Q4E633	Actin-like protein, putative	16.7638	4.06728	0.00959154	2.64881	0	0	0.882937	55.2704	48.1576	37.1356	46.8545
TcCLB.504215.40	Q4D1M2	Actin-related protein 2/3 complex subunit	85.6692	6.4207	0.0204953	0	0	0	0	22.9307	17.9964	7.93001	16.2857
TcCLB.510963.70	Q4D3T3	Actin-related protein 2/3 complex subunit 3	10.5627	3.4009	0.00841113	4.77368	0	7.77952	4.1844	136.606	149.169	89.2343	125.003
TcCLB.442297.10	Q4CKA8	Actin-related protein 2/3 complex subunit 5	10.3049	3.36525	0.00731144	23.4813	6.06403	0	9.84846	293.979	382.44	265.191	313.87
TcCLB.504149.55	Q4DUQ8	Acyl-CoA thioesterase, putative	10.7097	3.42084	0.0262979	0	4.23338	0	1.41113	57.0085	58.9854	36.7074	50.9005
TcCLB.509171.47	Q4D879	Adenylate kinase isoenzyme 6 homolog (AK6) (EC 2.7.4.3) (Dual activity adenylate kinase/ATPase) (AK/ATPase)	10.9015	3.44645	0.0299474	0	3.69839	0	1.2328	39.8433	62.3799	33.4629	45.2287
TcCLB.506947.90	Q4DA22	Adenylate kinase, putative	70.426	6.13804	0.0377867	0	0	0	0	3.96907	28.3687	7.77809	13.3719
TcCLB.511511.170	Q4DT66	ADP-ribosylation factor-like protein, putative	69.5874	6.12075	0.0377867	0	0	0	0	13.9237	13.2692	10.9144	12.7025
TcCLB.506295.80	Q4DEQ8	ADP-ribosylation factor, putative	10.0846	3.33408	0.0231118	4.64604	0	0	1.54868	47.0876	71.2706	29.8541	49.4041
TcCLB.506627.60	Q4D9C9	ADP-ribosylation factor, putative	9.73029	3.28248	0.0292103	4.50161	0	0	1.50054	48.3074	46.0366	39.4446	44.5962
TcCLB.509997.86	Q4D1B4	ADPRibase-Mn (EC 3.6.1.13) (EC 3.6.1.16) (EC 3.6.1.53) (CDP-choline phosphohydrolase) (Manganese-dependent ADP-ribose/CDP-alcohol diphosphatase) (Fragment)	11.174	3.48207	0.0260297	2.0158	1.56173	0	1.19251	42.062	53.8281	32.9712	42.9537
TcCLB.511367.230	Q4DYH0	Adrenodoxin reductase, putative (EC 1.18.1.2)	14.9766	3.90464	0.0416384	0	1.12937	0	0.376458	19.9885	23.19	16.1793	19.7859
TcCLB.421057.10	Q4CKU4	Adrenodoxin, putative	68.2163	6.09204	0.0431068	0	0	0	0	9.47493	15.0492	12.3785	12.3009
TcCLB.509161.50	Q4DBB7	AKAP7_NLS domain-containing protein	33.8934	5.08293	0.000588989	3.22978	0	0	1.07659	82.7971	166.985	94.3346	114.706
TcCLB.511627.120	Q4D831	Aldo/keto reductase, putative	12.0256	3.58804	0.0126476	0	0	4.16433	1.38811	56.3666	60.976	29.8541	49.0656
TcCLB.506941.238	Q4DXH3	Aminoacyl-tRNA hydrolase (EC 3.1.1.29)	149.808	7.22697	0.00323812	0	0	0	0	29.7192	30.3452	22.88	27.6481
TcCLB.506975.34	Q4DGW7	Aminoacylase, putative	87.2511	6.4471	0.0182961	0	0	0	0	9.68155	4.61322	28.4591	14.2513
TcCLB.503687.58	Q4CVB3	AMP deaminase, putative (Fragment)	79.8254	6.31878	0.0262979	0	0	0	0	10.7165	12.7659	18.3757	13.9527
TcCLB.506163.35	Q4D736	AN1-type domain-containing protein	255.193	7.99544	0.000535804	0	0	0	0	53.9545	51.4182	37.0067	47.4598
TcCLB.511365.94	Q4D9Y8	Anaphase-promoting complex subunit 10	143.045	7.16033	0.00367307	0	0	0	0	24.185	30.7309	23.6974	26.2045
TcCLB.507007.45	Q4DH47	Anaphase-promoting complex subunit 11	174.206	7.44465	0.00189719	0	0	0	0	12.481	35.683	42.8029	30.3223
TcCLB.508815.120	Q4DMJ2	ANK_REP_REGION domain-containing protein	12.008	3.58592	0.00766472	7.27038	2.81635	0	3.36224	160.373	140.443	84.9406	128.586
TcCLB.506247.110	Q4E144	ANK_REP_REGION domain-containing protein	41.7519	5.38377	0.00101476	0	1.6579	0	0.552633	81.6493	103.343	55.0022	79.9982
TcCLB.510431.20	Q4DXZ0	ANK_REP_REGION domain-containing protein	84.2001	6.39575	0.0204953	0	0	0	0	14.9269	14.2252	16.0885	15.0802
TcCLB.503557.20	Q4CR69	Ankyrin repeat protein, putative	74.4368	6.21794	0.0335864	0	0	0	0	15.1599	9.63151	14.8543	13.2152
TcCLB.506525.104	Q4DK24	AP complex subunit sigma	66.0503	6.04549	0.0431068	0	0	0	0	19.4932	5.30769	10.9144	11.9051
TcCLB.508723.120	Q4DFJ5	APH domain-containing protein (Fragment)	62.9626	5.97642	0.0490589	0	0	0	0	6.23218	9.8987	16.2841	10.805
TcCLB.508257.140	Q4DX44	Aquaporin 9, putative	7.59267	2.92461	0.0392751	3.74487	5.80265	0	3.18251	100.467	74.4678	61.2525	78.7291
TcCLB.508409.220	Q4DWS4	Arf-GAP domain-containing protein	8.3812	3.06716	0.0184531	9.61782	0	5.22462	4.94748	135.702	134.788	89.8929	120.128
TcCLB.510143.30	Q4DAT5	Arf-GAP domain-containing protein	169.416	7.40443	0.00216511	0	0	0	0	41.9534	35.3681	18.9727	32.0981
TcCLB.510947.40	Q4CU91	Arginase, putative	17.705	4.14608	0.00146355	2.6169	0	8.52935	3.71542	176.295	209.638	155.925	180.619
TcCLB.509497.30	Q4CMT4	Arginase, putative (Fragment)	14.1647	3.82423	0.0205336	0	2.07536	0	0.691785	44.7162	38.0484	18.7777	33.8475
TcCLB.506865.10	Q4D5Q6	Arp2/3 complex 34 kDa subunit	14.0771	3.81528	0.0222046	0	2.04592	0	0.681973	31.4871	43.5101	23.1392	32.7122
TcCLB.509967.30	Q4DLP1	Aspartyl-tRNA synthetase (EC 6.1.1.12)	11.5415	3.52875	0.0335864	1.62394	1.25814	0	0.960696	44.5351	46.1322	19.9214	36.8629
TcCLB.508707.227	Q4E252	ATP binding protein-like protein, putative	7.13852	2.83562	0.0392154	0	14.1707	0	4.72356	133.58	129.899	88.1483	117.209
TcCLB.509069.20	Q4CT88	ATP binding protein-like protein, putative	109.941	6.78059	0.00916086	0	0	0	0	27.2612	28.5777	8.01348	21.2841
TcCLB.508717.33	Q4D9H9	ATP-dependent chaperone, putative	63.2734	5.98353	0.0490589	0	0	0	0	8.66481	9.175	15.0935	10.9778
TcCLB.506839.89	Q4DCU0	ATP-dependent chaperone, putative (Fragment)	153.757	7.26451	0.00300103	0	0	0	0	24.7961	47.261	16.1975	29.4182
TcCLB.508973.50	Q4DBF7	ATP-dependent DEAD/H RNA helicase, putative	261.689	8.03171	0.000487022	0	0	0	0	54.0411	34.0697	52.1369	46.7492
TcCLB.507601.140	Q4DDL8	ATP-dependent RNA helicase, putative	9.36366	3.22707	0.0134482	2.04667	0	8.33847	3.46171	102.494	97.0951	69.3432	89.6442
TcCLB.506559.260	Q4E5A4	ATP-dependent RNA helicase, putative	23.3218	4.54361	0.00239143	0	0.929706	1.95563	0.961777	86.5656	68.1789	53.2756	69.34
TcCLB.510351.40	Q4D8Z6	ATP-dependent RNA helicase, putative	23.348	4.54523	0.00697205	0	1.50247	0	0.500824	34.685	47.3782	36.8179	39.627
TcCLB.511731.50	Q4D7G0	ATP-dependent RNA helicase, putative	204.376	7.67508	0.00111237	0	0	0	0	45.0172	36.3398	31.6552	37.6707
TcCLB.432067.10	Q4CL94	ATP-dependent RNA helicase, putative (Fragment)	24.2566	4.60031	0.00566044	0	1.77757	0	0.592524	46.5072	65.178	36.1876	49.291
TcCLB.509877.80	Q4CYY6	ATPase domain protein, putative	13.6098	3.76657	0.0156857	0	0	2.64649	0.882164	40.6625	47.9775	21.8186	36.8196
TcCLB.506925.410	Q4E4K9	ATPase, putative	12.2407	3.61361	0.0182248	0	1.00765	2.11957	1.04241	45.7482	39.1641	31.91	38.9408
TcCLB.509213.130	Q4DGX5	Autophagocytosis associated protein, putative	65.7116	6.03808	0.0431068	0	0	0	0	5.73391	16.3931	13.1094	11.7455
TcCLB.507389.50	Q4D0I7	Autophagy_act_C domain-containing protein	10.7335	3.42405	0.0292103	0	3.80287	0	1.26762	38.0425	44.6206	48.7449	43.8026
TcCLB.509911.110	Q4DFP6	Autophagy_act_C domain-containing protein	7.91693	2.98494	0.0431068	4.90853	0	0	1.63618	52.6742	39.043	28.6735	40.1302
TcCLB.508649.10	Q4CY91	Beta propeller protein, putative	350.243	8.45221	0.000166965	0	0	0	0	67.5604	57.2307	65.1475	63.3129
TcCLB.511881.10	Q4CTY8	Biogenesis of lysosome-related organelles complex 1 subunit 1	8.88695	3.15169	0.026566	4.15699	3.22061	0	2.4592	76.8271	59.0449	67.9932	67.955
TcCLB.509453.30	Q4D7L8	Biogenesis of lysosome-related organelles complex 1 subunit 1	107.333	6.74595	0.0100562	0	0	0	0	36.822	28.0729	0	21.6316
TcCLB.504079.10	Q4CNK3	Branch point binding protein, putative	563.839	9.13914	3.95929e-05	0	0	0	0	141.087	127.087	56.812	108.329
TcCLB.506145.24	Q4DAC6	C2H2-type domain-containing protein	143.442	7.16433	0.00367307	0	0	0	0	18.7563	30.2494	28.2741	25.7599
TcCLB.511585.210	Q4E160	C2H2-type domain-containing protein	128.544	7.00612	0.0055297	0	0	0	0	19.5458	21.7315	27.1316	22.8029
TcCLB.504213.10	Q4DIL5	C2H2-type domain-containing protein	75.4331	6.23713	0.0296421	0	0	0	0	15.6959	21.1905	6.40809	14.4315
TcCLB.507601.80	Q4DDM2	C3H1-type domain-containing protein	223.158	7.80192	0.000812559	0	0	0	0	50.3575	32.5649	38.7689	40.5638
TcCLB.506869.50	Q4D2E0	Calcineurin B subunit, putative	250.97	7.97137	0.000559023	0	0	0	0	61.4532	44.6206	34.4082	46.8273
TcCLB.511367.330	Q4DYG3	Calcium uniporter protein	16.4245	4.03777	0.0055297	3.94914	0	0	1.31638	65.9226	83.0171	53.0589	67.3329
TcCLB.506177.110	Q4DHT1	Calcium uniporter protein	7.57913	2.92203	0.0384124	0	2.85215	5.99946	2.95054	74.6218	73.2056	49.4617	65.763
TcCLB.509059.30	Q4D948	Calcium-binding protein, putative	81.0647	6.341	0.0262979	0	0	0	0	17.9561	14.4794	12.1805	14.872
TcCLB.511233.80	Q4DN66	Calmodulin, putative	16.7515	4.06622	0.00486392	0	4.39939	0	1.46646	71.093	100.014	72.9768	81.3611
TcCLB.510121.50	Q4DQ24	Calmodulin, putative	218.409	7.77089	0.000875927	0	0	0	0	27.6986	58.0724	35.2822	40.351
TcCLB.504075.3	Q4CNH0	Calmodulin, putative (Fragment)	83.6305	6.38596	0.0231079	0	0	0	0	27.3572	15.6427	5.36113	16.1204
TcCLB.509003.20	Q4CW65	Calpain-like cysteine peptidase, putative	10.9974	3.45909	0.0121013	0	0	6.74225	2.24742	51.7963	98.723	55.5856	68.7016
TcCLB.511441.20	Q4CS86	Calpain-like cysteine peptidase, putative (Fragment)	92.5548	6.53224	0.0164374	0	0	0	0	28.8946	18.3576	6.29157	17.8479
TcCLB.511231.60	Q4CYN5	Calponin-homology (CH) domain-containing protein	164.178	7.35912	0.00228763	0	0	0	0	22.6265	46.0397	23.3687	30.6783
TcCLB.510181.150	Q4DDH8	Caltractin, putative	264.436	8.04678	0.000468886	0	0	0	0	35.6271	67.9047	42.9647	48.8322
TcCLB.508897.80	Q4D935	CAP-Gly domain-containing protein	20.062	4.32639	0.00111237	1.93499	1.49913	6.30678	3.24697	222.643	213.277	132.249	189.39
TcCLB.507011.210	Q4DU96	Cap-specific mRNA (nucleoside-2'-O-)-methyltransferase (EC 2.1.1.57) (Poly(A) polymerase regulatory subunit) (Poly(A) polymerase small subunit) (VP39)	109.112	6.76966	0.00916086	0	0	0	0	29.768	21.7493	10.6949	20.7374
TcCLB.503983.29	Q4CN39	Cap-specific mRNA (nucleoside-2'-O-)-methyltransferase (EC 2.1.1.57) (Poly(A) polymerase regulatory subunit) (Poly(A) polymerase small subunit) (VP39) (Fragment)	173.945	7.44249	0.00189719	0	0	0	0	34.4352	43.0717	21.0881	32.865
TcCLB.506247.320	Q4E123	Cap-specific mRNA (nucleoside-2'-O-)-methyltransferase 1 (EC 2.1.1.57) (Cap1 2'O-ribose methyltransferase 1) (MTr1)	12.5557	3.65027	0.00515975	4.78683	0	7.80095	4.19593	158.385	172.697	113.248	148.11
TcCLB.510761.60	Q4DG40	Casein kinase II, putative	8.26242	3.04656	0.0462857	5.02202	0	0	1.67401	50.8981	42.799	33.7369	42.478
TcCLB.506833.70	Q4CYX3	Cationic amino acid transporter, putative	217.045	7.76185	0.000875927	0	0	0	0	46.2299	60.2408	19.4133	41.9613
TcCLB.506201.110	Q4DG78	CBF domain-containing protein	12.6811	3.66461	0.0154221	1.87244	1.45066	0	1.1077	44.652	42.553	44.8455	44.0169
TcCLB.509633.10	Q4CV24	CBF domain-containing protein (Fragment)	94.7486	6.56603	0.0147459	0	0	0	0	13.8055	23.3895	15.0302	17.4084
TcCLB.510725.60	Q4D3L1	CBFD_NFYB_HMF domain-containing protein	14.8901	3.89628	0.0107058	0	3.36554	0	1.12185	56.9759	64.17	45.6768	55.6076
TcCLB.508799.180	Q4DZJ7	CCHC-type domain-containing protein	12.7864	3.67654	0.019352	0	2.99159	0	0.997196	33.3798	62.5246	32.7069	42.8704
TcCLB.506773.30	Q4DQG0	CCHC-type domain-containing protein	156.829	7.29305	0.00279623	0	0	0	0	33.3798	21.9384	29.3234	28.2139
TcCLB.506677.20	Q4CPK2	Cell division related protein kinase 2, putative	11.7711	3.55718	0.0279039	2.78465	0	0	0.928216	39.8433	37.9704	26.0267	34.6135
TcCLB.506583.40	Q4CWR3	Cell division related protein kinase 2, putative	13.9015	3.79717	0.0296421	0	2.15739	0	0.719132	38.1832	45.8809	19.52	34.528
TcCLB.509161.40	Q4DBB8	Centrin, putative	11.9884	3.58357	0.00392551	9.29208	3.5995	22.7145	11.8687	493.034	366.912	314.825	391.591
TcCLB.506559.380	Q4E591	Centrin, putative	6.59003	2.72029	0.0486361	4.77368	11.0952	0	5.28962	133.76	130.184	86.4458	116.797
TcCLB.503727.10	Q4CTH2	Centrin, putative	16.6972	4.06153	0.00792853	0	3.54267	0	1.18089	73.6053	62.3514	58.7655	64.9074
TcCLB.504625.20	Q4D683	Centrosomal protein of 19 kDa	55.4101	5.79208	7.65217e-05	2.26843	1.75746	0	1.34196	240.724	304.16	177.566	240.817
TcCLB.503583.50	Q4D690	Centrosomal protein of 19 kDa	58.3515	5.8667	5.13913e-05	0	0	3.6968	1.23227	208.267	246.163	172.265	208.899
TcCLB.504147.60	Q4DZN9	Chaperone DnaJ protein, putative	6.56525	2.71485	0.0416079	3.25397	2.521	10.6058	5.46025	104.757	144.202	62.7272	103.895
TcCLB.507389.60	Q4D0I6	Chaperone DnaJ protein, putative	229.853	7.84457	0.000729011	0	0	0	0	29.5979	51.7121	43.5017	41.6039
TcCLB.507949.10	Q4DS17	Chaperone DnaJ protein, putative	74.6164	6.22142	0.0335864	0	0	0	0	11.6754	15.1726	13.52	13.456
TcCLB.508355.431	Q4E389	Chaperonin containing T-complex protein, putative (Fragment)	95.741	6.58106	0.0134482	0	0	0	0	0	8.86734	36.4685	15.112
TcCLB.508233.10	Q4CX74	CID domain-containing protein	152.771	7.25523	0.00300103	0	0	0	0	33.2828	37.6654	16.3059	29.0847
TcCLB.508271.20	Q4CXE2	Cir_N domain-containing protein	13.1876	3.72111	0.0225452	0	2.78143	0	0.927145	44.9472	34.6754	39.8466	39.8231
TcCLB.503449.30	Q4CRX2	Clathrin coat assembly protein, putative	63.9018	5.99779	0.0490589	0	0	0	0	16.5417	10.8379	8.10412	11.8279
TcCLB.506573.91	Q4D3J3	Coatomer delta subunit, putative (Fragment)	101.289	6.66234	0.012229	0	0	0	0	17.6578	8.41389	25.9527	17.3415
TcCLB.511075.54	Q4CZ33	Coiled-coil domain-containing protein 153	8.59109	3.10284	0.022549	0	0	8.27996	2.75999	75.7256	43.2996	68.263	62.4294
TcCLB.506793.70	Q4DDH2	Component of oligomeric Golgi complex 4 (Conserved oligomeric Golgi complex subunit 4)	64.2086	6.00469	0.0490589	0	0	0	0	11.7719	12.8212	10.436	11.6764
TcCLB.506247.460	Q4E108	COP9 signalosome complex subunit 4	92.1686	6.5262	0.0164374	0	0	0	0	17.7198	18.1858	14.6914	16.8657
TcCLB.503773.24	Q4CU07	COPI associated protein, putative	318.511	8.3152	0.000239135	0	0	0	0	19.1838	84.0974	67.6694	56.9835
TcCLB.503449.20	Q4CRX3	Copper homeostasis protein cutC homolog	13.0635	3.70747	0.0204953	0	3.16013	0	1.05338	41.3398	57.936	38.1236	45.7998
TcCLB.508933.50	Q4CX40	CRAL-TRIO domain-containing protein	81.6352	6.35112	0.0231079	0	0	0	0	15.0571	21.0456	9.83567	15.3128
TcCLB.506425.140	Q4DM43	CTP_transf_like domain-containing protein	107.761	6.75169	0.0100562	0	0	0	0	17.2654	20.1102	20.6768	19.3508
TcCLB.508777.70	Q4DS66	CULT domain-containing protein	12.1326	3.60082	0.0245787	0	3.20527	0	1.06842	54.2628	51.7121	26.5844	44.1864
TcCLB.511577.10	Q4DM38	cwf21 domain-containing protein	114.041	6.8334	0.00841113	0	0	0	0	13.7756	52.5122	2.69958	22.9958
TcCLB.511727.260	Q4DY33	Cyclin 9, putative	29.1642	4.86613	0.000578617	3.09185	2.3954	0	1.82908	197.231	191.473	126.429	171.711
TcCLB.511529.68	Q4DMY8	Cyclin-dependent kinases regulatory subunit	87.6742	6.45408	0.0182961	0	0	0	0	10.4639	14.958	20.5059	15.3093
TcCLB.506711.30	Q4CS48	Cyclin, putative	155.371	7.27957	0.00279623	0	0	0	0	44.5725	29.2947	15.06	29.6424
TcCLB.509179.90	Q4DPZ6	Cytochrome b5 heme-binding domain-containing protein	104.173	6.70283	0.011083	0	0	0	0	22.041	31.5073	7.19887	20.2491
TcCLB.503797.10	Q4CQ68	Cytoplasmic tRNA 2-thiolation protein 1 (EC 2.7.7.-) (Cytoplasmic tRNA adenylyltransferase 1)	319.062	8.31769	0.000233932	0	0	0	0	69.0617	91.244	26.145	62.1502
TcCLB.506807.10	Q4CWT7	Delta-tubulin (Tubulin delta chain)	11.6567	3.54308	0.0387119	0	2.35352	0	0.784507	28.0714	41.4222	23.0691	30.8543
TcCLB.510431.100	Q4DXY4	Derlin	8.12461	3.0223	0.049506	4.19715	0	0	1.39905	52.547	42.923	14.7107	36.7269
TcCLB.509563.40	Q4D007	DFRP_C domain-containing protein	8.93439	3.15937	0.0150507	0	0	12.5298	4.17662	107.718	115.759	76.3526	99.9433
TcCLB.503897.30	Q4DKP2	DFRP_C domain-containing protein	15.7812	3.98014	0.00959154	0	2.97835	0	0.992783	32.0862	76.4448	47.159	51.8967
TcCLB.506747.20	Q4CRZ4	Dihydroorotase, putative (EC 3.5.2.3)	61.6237	5.94541	0.0490589	0	0	0	0	31.0238	0	3.965	11.6629
TcCLB.511389.130	Q4DIT8	Diphthine methyl ester synthase (EC 2.1.1.314)	11.4357	3.51547	0.0143318	0	0	4.22649	1.40883	51.0232	70.7269	22.7248	48.1583
TcCLB.511527.20	Q4D5K3	DNA helicase (EC 3.6.4.12)	165.781	7.37314	0.00228763	0	0	0	0	33.2454	30.4153	27.3631	30.3413
TcCLB.509769.70	Q4DKU6	DNA polymerase theta (Helicase domain only), putative	14.6503	3.87286	0.00436263	1.73936	4.71647	1.41729	2.62437	133.25	134.398	99.5736	122.407
TcCLB.511809.70	Q4DH01	DNA primase (EC 2.7.7.-)	12.1567	3.60368	0.00841113	2.10366	1.6298	3.42826	2.38724	100.332	100.396	61.4431	87.3904
TcCLB.511907.300	Q4DY61	DNA repair and transcription factor protein, putative	9.58858	3.26132	0.0431068	0	3.77091	0	1.25697	40.6246	47.011	32.6974	40.111
TcCLB.511837.50	Q4DC99	DNA repair protein, putative	11.8743	3.56977	0.036898	2.22202	0	0	0.740673	22.5201	36.6108	24.6621	27.931
TcCLB.490165.9	Q4CKN7	DNA repair protein, putative (Fragment)	67.2637	6.07176	0.0431068	0	0	0	0	0	20.0793	15.4837	11.8543
TcCLB.503555.10	Q4CT45	DNA replication licensing factor, putative (Fragment)	18.5528	4.21357	0.0140699	0	1.53095	0	0.510316	23.5616	39.2946	32.3212	31.7258
TcCLB.506247.80	Q4E147	DNA-binding protein, putative	7.74639	2.95352	0.0335864	2.93517	2.27401	4.78335	3.33084	76.9945	96.7219	56.5817	76.766
TcCLB.509683.24	Q4DLU2	DNA-directed RNA polymerase ii 8.2 Kd polypeptide, putative	6.65209	2.73381	0.0470537	11.1386	0	0	3.71286	59.765	88.5976	71.5734	73.312
TcCLB.510329.200	Q4E3J3	DNA-directed RNA polymerase II subunit 3, putative	20.2916	4.34281	0.00243842	0	3.25173	1.70999	1.65391	119.482	124	77.8443	107.109
TcCLB.511291.120	Q4DC35	DNA-directed RNA polymerase III subunit RPC10 (RNA polymerase III subunit C11)	124.857	6.96413	0.00595809	0	0	0	0	21.5818	38.1964	12.0838	23.954
TcCLB.509127.40	Q4D8C2	DNA-directed RNA polymerase III subunit RPC3 (RNA polymerase III subunit C3)	69.5599	6.12018	0.0377867	0	0	0	0	13.4038	14.5986	10.3193	12.7739
TcCLB.503819.20	Q4CPV8	DNA-directed RNA polymerase III subunit, putative	107.096	6.74276	0.0100562	0	0	0	0	9.62757	27.525	20.7536	19.3021
TcCLB.503821.10	Q4CMX3	DNA-directed RNA polymerase subunit, putative (EC 2.7.7.6)	63.2553	5.98311	0.0490589	0	0	0	0	6.64055	31.642	0	12.7608
TcCLB.503823.84	Q4DLH2	DNA-directed RNA polymerase, putative	196.692	7.61979	0.00123142	0	0	0	0	39.339	18.7449	44.9702	34.3513
TcCLB.506933.80	Q4DCA7	DNA-directed RNA polymerases I, II, and III subunit RPABC3	8.37183	3.06554	0.0174958	5.79207	4.48738	9.43915	6.57287	176.107	190.864	118.421	161.798
TcCLB.506357.90	Q4E5J2	DNA-directed RNA polymerases II, putative	29.8591	4.9001	0.00120538	0	3.05958	0	1.01986	96.5295	125.647	83.0488	101.742
TcCLB.508999.10	Q4E0F2	DnaJ chaperone protein, putative	69.7279	6.12366	0.0377867	0	0	0	0	12.8288	17.5745	8.64199	13.0151
TcCLB.506203.50	Q4DN10	DnaJ chaperone protein, putative	67.7429	6.082	0.0431068	0	0	0	0	12.8953	12.2892	11.5824	12.2556
TcCLB.510659.120	Q4DVQ1	Dolichol kinase (EC 2.7.1.108)	21.2756	4.41113	0.0180453	0	1.2283	0	0.409433	23.6297	41.4348	25.9317	30.3321
TcCLB.506581.10	Q4CY24	Dolichol-phosphate mannosyltransferase subunit 1 (EC 2.4.1.83)	9.41429	3.23485	0.0249222	3.32877	2.57895	0	1.96924	67.4741	60.5199	48.6131	58.869
TcCLB.511491.130	Q4DHN7	Dolichyldiphosphatase (EC 3.6.1.43)	105.173	6.71662	0.011083	0	0	0	0	23.3083	19.7446	15.2256	19.4262
TcCLB.506933.98	Q4DCA5	Dual specificity protein phosphatase, putative	18.7479	4.22866	0.0112882	1.40812	0	0	0.469373	31.061	29.6009	26.322	28.9946
TcCLB.510947.20	Q4CU93	DUF1767 domain-containing protein	7.88632	2.97935	0.0296421	10.3021	0	0	3.43403	106.459	78.0419	62.1863	82.229
TcCLB.509003.60	Q4CW61	DUF1935 domain-containing protein	24.5807	4.61945	0.000729011	6.34168	0	0	2.11389	181.476	201.77	103.727	162.324
TcCLB.508209.150	Q4DFA4	DUF2012 domain-containing protein	181.854	7.50664	0.00167997	0	0	0	0	46.175	26.7853	27.5399	33.5001
TcCLB.506227.210	Q4DSU8	DUF4200 domain-containing protein	392.933	8.61814	0.000107709	0	0	0	0	79.0398	89.7482	52.7294	73.8391
TcCLB.511245.110	Q4DUK9	DUF4206 domain-containing protein	11.5611	3.53121	0.0385566	0.872299	0	1.42156	0.764619	29.6425	33.205	19.8728	27.5734
TcCLB.505183.90	Q4DJ62	DUF523 domain-containing protein	111.59	6.80206	0.00916086	0	0	0	0	24.4322	32.5972	7.97988	21.6698
TcCLB.511209.40	Q4CXR6	DUF676 domain-containing protein	100.893	6.65668	0.012229	0	0	0	0	13.4536	19.2318	21.0918	17.9257
TcCLB.506123.24	Q4CYD4	Dynein light chain	145.83	7.18815	0.00347431	0	0	0	0	34.1514	16.273	27.8857	26.1034
TcCLB.509913.24	Q4CT12	Dynein light chain 2B, cytoplasmic, putative	71.522	6.16031	0.0377867	0	0	0	0	13.1686	12.5495	12.9031	12.8737
TcCLB.511277.84	Q4E5I7	Dynein light chain, putative	80.5844	6.33243	0.0262979	0	0	0	0	18.3118	19.944	7.6897	15.3152
TcCLB.509023.140	Q4DRN2	Dynein light intermediate chain	24.6401	4.62294	0.00885914	0	1.09094	0	0.363645	47.0112	33.601	17.2738	32.6287
TcCLB.506777.24	Q4DC75	Dzip-like_N domain-containing protein	131.519	7.03913	0.00510487	0	0	0	0	20.0317	21.8172	28.0398	23.2963
TcCLB.510661.160	Q4DUH6	EF-hand domain-containing protein	8.82641	3.14183	0.0244036	0	0	5.77907	1.92636	46.511	62.4574	35.2157	48.0614
TcCLB.510741.90	Q4DRL6	EF-hand domain-containing protein	113.531	6.82694	0.00841113	0	0	0	0	27.4838	30.2213	8.28605	21.997
TcCLB.510421.270	Q4DXQ6	EFP_N domain-containing protein	7.11634	2.83114	0.0521961	7.42573	0	0	2.47524	77.4731	69.6124	21.6889	56.2581
TcCLB.507237.110	Q4DYY1	Elongation factor 1-gamma (EF-1-gamma), putative	101.071	6.65922	0.012229	0	0	0	0	11.4257	14.5181	26.1224	17.3554
TcCLB.508221.610	Q4E5U8	Elongation factor 1-gamma (EF-1-gamma), putative	72.1928	6.17378	0.0335864	0	0	0	0	19.0078	18.1143	4.65615	13.9261
TcCLB.511861.111	Q4DMZ6	Elongation factor 1-gamma (EF-1-gamma), putative	77.0538	6.26779	0.0262979	0	0	0	0	10.7909	0	26.4334	12.4081
TcCLB.509769.110	Q4DKU2	Elongator complex protein 3 (tRNA uridine(34) acetyltransferase)	13.7123	3.7774	0.0147459	0	3.01391	0	1.00464	51.0232	53.7819	34.0872	46.2975
TcCLB.508241.70	Q4DG29	Elongin-C	117.251	6.87346	0.00766472	0	0	0	0	18.9038	32.4273	14.8181	22.0497
TcCLB.504255.50	Q4CV74	Elongin-C	103.627	6.69526	0.011083	0	0	0	0	23.8144	31.2055	5.83357	20.2845
TcCLB.508501.300	Q4DUT6	Endo/exonuclease/phosphatase domain-containing protein	79.361	6.31036	0.0262979	0	0	0	0	15.4616	18.4185	10.4155	14.7652
TcCLB.511481.50	Q4D1V9	Endonuclease III homolog (EC 3.2.2.-) (EC 4.2.99.18) (Bifunctional DNA N-glycosylase/DNA-(apurinic or apyrimidinic site) lyase) (DNA glycosylase/AP lyase)	260.124	8.02306	0.000487022	0	0	0	0	53.4406	64.6401	30.2095	49.4301
TcCLB.511815.160	Q4DJ93	EngB-type G domain-containing protein	29.4263	4.87903	0.0147459	0	0.740492	0	0.246831	26.2116	33.1249	22.3331	27.2232
TcCLB.506985.10	Q4D146	Epimerase domain-containing protein	12.492	3.64293	0.0164374	3.07	0	0	1.02333	53.0775	47.094	23.3137	41.1617
TcCLB.506989.150	Q4DW93	Epimerase domain-containing protein	10.9094	3.4475	0.0488849	1.89283	0	0	0.630944	25.9546	32.2624	11.0571	23.0914
TcCLB.504213.140	Q4DIK2	Epimerase domain-containing protein	71.5945	6.16178	0.0377867	0	0	0	0	10.9815	10.4653	16.1402	12.529
TcCLB.503891.40	Q4D5U9	ER membrane protein complex subunit 3	142.818	7.15804	0.00367307	0	0	0	0	31.973	26.4074	20.8856	26.422
TcCLB.511621.90	Q4DT57	Esterase, putative	72.3126	6.17618	0.0335864	0	0	0	0	10.4428	13.9327	14.3252	12.9002
TcCLB.506743.4	Q4DPQ3	Eukaryotic translation initiation factor 1A, putative (Fragment)	86.5331	6.43518	0.0204953	0	0	0	0	19.303	24.5275	6.3046	16.7117
TcCLB.511353.40	Q4CZM8	Eukaryotic translation initiation factor 4E (EIF4E) interacting protein, putative	14.8518	3.89257	0.00595809	0	5.3634	0	1.7878	96.9891	114.062	60.6598	90.5704
TcCLB.506247.100	Q4E145	EVE domain-containing protein	35.5843	5.15317	0.000457729	0	4.00659	0	1.33553	218.901	185.106	87.6077	163.871
TcCLB.509455.100	Q4DIB7	Exonuclease domain-containing protein	48.5021	5.59998	0.000542755	0	1.71711	0	0.57237	101.743	98.2193	81.5658	93.8426
TcCLB.508411.40	Q4D8D0	Exonuclease domain-containing protein	27.2596	4.76869	0.00367307	0	1.77133	0	0.590445	58.6116	68.8463	38.7318	55.3966
TcCLB.508411.60	Q4D8C8	Exonuclease domain-containing protein	9.69276	3.27691	0.0431068	0	3.40814	0	1.13605	51.1407	28.7421	29.5518	36.4782
TcCLB.510149.20	Q4DHR3	Exonuclease domain-containing protein	97.1581	6.60226	0.0134482	0	0	0	0	6.55649	42.4884	7.70917	18.918
TcCLB.510145.59	Q4CVE6	Exonuclease, putative (Fragment)	238.402	7.89725	0.000681816	0	0	0	0	42.8167	57.8057	33.2132	44.6118
TcCLB.483009.9	Q4CL08	Exonuclease, putative (Fragment)	184.659	7.52872	0.00157937	0	0	0	0	45.0645	27.0401	29.4373	33.8473
TcCLB.503869.50	Q4CY77	Exosome-associated protein 1, putative	252.504	7.98016	0.000559023	0	0	0	0	66.0942	50.1328	27.755	47.994
TcCLB.508269.60	Q4D6A9	Exosome-associated protein 4, putative	181.423	7.50321	0.00167997	0	0	0	0	29.2762	57.9461	17.6529	34.9584
TcCLB.506435.100	Q4E324	F-box domain-containing protein	18.9367	4.24311	0.011128	0	1.61805	0	0.539349	42.3335	35.5972	26.84	34.9236
TcCLB.506265.80	Q4DT18	F-box domain-containing protein	125.918	6.97634	0.00595809	0	0	0	0	24.9021	28.4778	17.08	23.4866
TcCLB.504741.200	Q4DTS4	FCP1 homology domain-containing protein	15.7285	3.97531	0.0182961	0	1.9454	0	0.648465	25.4491	58.492	22.0023	35.3144
TcCLB.503913.29	Q4CS90	Fe2OG dioxygenase domain-containing protein	588.376	9.2006	3.77121e-05	0	0	0	0	127.967	139.374	68.6645	112.002
TcCLB.507517.110	Q4D8T3	Fe2OG dioxygenase domain-containing protein	180.803	7.49827	0.00167997	0	0	0	0	37.6039	36.9922	26.1486	33.5816
TcCLB.503579.130	Q4DDF6	Fe2OG dioxygenase domain-containing protein	12.445	3.63749	0.0488849	0	1.57636	0	0.525454	24.2606	23.1201	19.0172	22.1326
TcCLB.510687.80	Q4D9Y0	FHA domain-containing protein	17.3767	4.11908	0.00602082	2.15586	1.67024	0	1.27537	77.1161	75.9408	59.1897	70.7489
TcCLB.508409.190	Q4DWS7	FHA domain-containing protein	19.3857	4.27692	0.00615662	0	2.44766	0	0.815887	54.6216	64.6187	40.6016	53.2806
TcCLB.510143.10	Q4DAT8	FHA domain-containing protein	98.8986	6.62788	0.0134482	0	0	0	0	22.602	19.7446	12.9187	18.4218
TcCLB.506211.250	Q4DYJ3	Fibrillarin, putative	72.3079	6.17608	0.0335864	0	0	0	0	17.6779	0	19.0537	12.2439
TcCLB.511317.60	Q4D7X2	G-patch domain-containing protein	255.553	7.99748	0.000535804	0	0	0	0	40.4659	69.4146	34.3634	48.0813
TcCLB.507559.40	Q4DAG9	G-patch domain-containing protein	188.96	7.56194	0.00139122	0	0	0	0	42.7676	40.7572	23.2807	35.6018
TcCLB.509601.120	Q4DK73	GAF domain-containing protein	17.4952	4.12888	0.0335864	0	1.22383	0	0.407944	27.3108	26.9245	20.3008	24.8454
TcCLB.506853.70	Q4D182	GBBH-like_N domain-containing protein	183.014	7.51581	0.00157937	0	0	0	0	41.437	37.8438	23.6843	34.3217
TcCLB.506753.60	Q4DLY5	GDP-mannose transporter, putative	81.8107	6.35422	0.0231079	0	0	0	0	11.2252	21.3951	12.5702	15.0635
TcCLB.509215.16	Q4CUY7	GlcNAc-PI synthesis protein	16.0842	4.00757	0.00916086	0	2.95222	0	0.984075	49.9789	64.9493	43.4063	52.7782
TcCLB.511693.60	Q4DG54	Gluconokinase (EC 2.7.1.12)	112.632	6.81548	0.00841113	0	0	0	0	29.2184	17.7195	15.616	20.8513
TcCLB.509127.59	Q4D8C0	Glutaredoxin domain-containing protein	114.267	6.83627	0.00841113	0	0	0	0	21.7465	32.0285	11.6226	21.7992
TcCLB.508501.230	Q4DUU3	Glutaredoxin-like protein, putative	11.9795	3.58249	0.0134482	4.62133	0	0	1.54044	57.8576	70.8915	43.1932	57.3141
TcCLB.506475.116	Q4DGB1	Glutaredoxin, putative	9.00164	3.17019	0.0300973	0	6.23247	0	2.07749	71.9393	77.6987	42.2934	63.9771
TcCLB.511543.60	Q4CY93	Glutathione peroxidase	74.341	6.21609	0.0335864	0	0	0	0	11.4594	15.289	13.474	13.4074
TcCLB.508241.10	Q4DG35	Glycerol-3-phosphate dehydrogenase, putative (Fragment)	70.7018	6.14368	0.0377867	0	0	0	0	23.2967	6.66047	9.1308	13.0293
TcCLB.511857.30	Q4D5V6	Glycosyl transferase-like protein, putative	7.61226	2.92832	0.0431068	0	0	5.12997	1.70999	48.7936	39.3461	23.9049	37.3482
TcCLB.506337.40	Q4DKY4	Glycosyl transferase-like protein, putative	12.4216	3.63478	0.043985	0	1.86974	0	0.623247	33.0921	35.65	12.688	27.1434
TcCLB.510435.40	Q4CUK5	GPI transamidase component Tta1, putative	202.147	7.65926	0.00111237	0	0	0	0	45.3885	49.6159	20.9287	38.6444
TcCLB.504011.40	Q4CWY1	GPN-loop GTPase (EC 3.6.5.-)	22.6266	4.49995	0.00445626	0	2.29729	0	0.765765	72.4795	57.2796	45.0359	58.265
TcCLB.506959.100	Q4DID1	GTP-ase activating protein, putative	147.62	7.20574	0.00347431	0	0	0	0	37.13	26.5384	19.1002	27.5895
TcCLB.506559.454	Q4E583	GTP-binding protein, putative	10.4668	3.38775	0.0315977	1.52156	2.35764	0	1.29307	48.0771	52.733	31.9978	44.2693
TcCLB.509321.19	Q4CN17	GTP-binding protein, putative (Fragment)	96.8372	6.59749	0.0134482	0	0	0	0	19.2154	20.7538	13.8072	17.9255
TcCLB.507093.270	Q4E1N0	Guanine nucleotide releasing protein, putative	71.5276	6.16043	0.0377867	0	0	0	0	15.1784	15.369	9.29524	13.2809
TcCLB.511577.130	Q4DM22	Guanine nucleotide-binding protein subunit beta-like protein	10.7361	3.4244	0.027851	0	3.84633	0	1.28211	51.7963	39.4892	43.5017	44.9291
TcCLB.510821.10	Q4CZG9	Guanine nucleotide-binding protein subunit beta-like protein	179.85	7.49065	0.00167997	0	0	0	0	31.1668	41.0167	27.63	33.2712
TcCLB.508059.24	Q4CXZ1	Guanine nucleotide-binding protein subunit beta-like protein	10.8774	3.44326	0.0418032	1.97907	0	0	0.659689	23.5974	22.4882	21.9656	22.6837
TcCLB.509985.20	Q4CZT2	Guanine nucleotide-binding protein subunit beta-like protein	83.3574	6.38124	0.0231079	0	0	0	0	12.7749	17.7082	14.7932	15.0921
TcCLB.508899.30	Q4DMP9	Guanine nucleotide-binding protein subunit beta-like protein	65.2792	6.02855	0.0490589	0	0	0	0	7.92295	13.2134	13.5856	11.574
TcCLB.509339.4	Q4CLB2	Guanine nucleotide-binding protein subunit beta-like protein (Fragment)	9.61322	3.26502	0.0180453	3.06639	0	4.9972	2.68786	107.858	67.9447	48.3637	74.7222
TcCLB.506779.170	Q4DMD3	Haloacid dehalogenase hydrolase, putative	167.729	7.38999	0.00216511	0	0	0	0	28.5117	42.2667	23.2807	31.3531
TcCLB.508347.10	Q4DSY4	HEAT repeat-containing protein 1 (Fragment)	134.467	7.07111	0.00471579	0	0	0	0	20.4844	36.2542	18.6378	25.1255
TcCLB.506445.121	Q4DHF9	Heat shock protein DnaJ, putative (Fragment)	77.9362	6.28422	0.0262979	0	0	0	0	4.51712	12.9143	22.1302	13.1872
TcCLB.510241.70	Q4DD48	Heat shock protein, putative	81.6764	6.35185	0.0231079	0	0	0	0	8.02155	14.1969	20.211	14.1431
TcCLB.507979.4	Q4CZE9	Histone H2A (Fragment)	75.6893	6.24202	0.0296421	0	0	0	0	4.23403	8.07	24.892	12.3987
TcCLB.506989.50	Q4DWA1	HIT domain-containing protein	16.0075	4.00067	0.0136263	0	2.63964	0	0.879879	56.8744	40.6507	41.7958	46.4403
TcCLB.509857.20	Q4D2J7	HIT domain-containing protein	20.8669	4.38314	0.012229	0	1.64172	0	0.547242	48.0063	48.1576	23.5192	39.8944
TcCLB.510513.50	Q4D219	HIT domain-containing protein	157.98	7.3036	0.00279623	0	0	0	0	22.7398	34.9142	28.4707	28.7082
TcCLB.508181.140	Q4DR95	Inorganic diphosphatase (EC 3.6.1.1)	218.222	7.76965	0.000875927	0	0	0	0	41.8941	50.8133	29.8541	40.8538
TcCLB.508153.820	Q4E611	Inorganic diphosphatase (EC 3.6.1.1)	156.326	7.28842	0.00279623	0	0	0	0	24.3087	28.5121	31.1475	27.9894
TcCLB.506579.30	Q4DAY4	Inositol-1-monophosphatase (EC 3.1.3.25)	10.203	3.35092	0.0478545	2.38684	0	0	0.795613	28.4595	29.8339	19.52	25.9378
TcCLB.506753.160	Q4DLX5	J domain-containing protein	25.7217	4.68491	0.00340495	0	1.9454	0	0.648465	86.8262	58.492	29.3364	58.2182
TcCLB.508479.280	Q4E2J2	J domain-containing protein	12.809	3.67909	0.0129468	2.3609	1.8291	0	1.39666	63.3379	59.0192	48.2696	56.8756
TcCLB.510357.50	Q4DBV9	J domain-containing protein	25.8808	4.69381	0.0026171	1.87648	0	0	0.625493	52.5794	63.9674	41.6539	52.7336
TcCLB.509823.10	Q4CTT1	J domain-containing protein	149.091	7.22005	0.00323812	0	0	0	0	38.1322	37.8539	10.8977	28.9613
TcCLB.507063.180	Q4E014	J domain-containing protein	66.5934	6.05731	0.0431068	0	0	0	0	17.8608	19.1489	2.18759	13.0657
TcCLB.510055.140	Q4DMM8	J domain-containing protein	70.5964	6.14152	0.0377867	0	0	0	0	16.5896	8.78319	12.6429	12.6719
TcCLB.414243.10	Q4CMY3	J domain-containing protein (Fragment)	165.283	7.36879	0.00228763	0	0	0	0	36.0928	28.9652	26.0585	30.3722
TcCLB.508821.10	Q4CXI9	Katanin, putative (Fragment)	76.0278	6.24846	0.0296421	0	0	0	0	10.7909	26.7375	6.344	14.6241
TcCLB.508579.30	Q4CTE3	Kinesin-like protein	10.7159	3.42168	0.0376489	1.71363	1.32763	0	1.01375	35.7568	36.9968	31.0318	34.5951
TcCLB.508153.190	Q4E671	Kinesin, putative	83.7672	6.38831	0.0231079	0	0	0	0	17.9226	19.6421	9.65869	15.7411
TcCLB.504625.70	Q4D678	Kinetoplast DNA-associated protein, putative	11.5802	3.53359	0.0119917	2.33133	1.80619	2.53287	2.22346	98.2184	84.3296	54.0205	78.8562
TcCLB.505163.30	Q4D2D4	Kri1_C domain-containing protein	22.1418	4.4687	0.00287184	0	2.03151	1.42442	1.15198	95.8805	91.3734	57.1854	81.4798
TcCLB.503599.40	Q4D2U0	Kri1_C domain-containing protein	99.9341	6.64291	0.012229	0	0	0	0	17.6637	22.2795	15.2714	18.4049
TcCLB.511389.90	Q4DIU3	L51_S25_CI-B8 domain-containing protein	19.0786	4.25389	0.00797091	0	2.57895	0	0.859652	77.3968	66.1936	27.2233	56.9379
TcCLB.509769.134	Q4DKT9	Lactamase_B domain-containing protein	230.814	7.85059	0.000729011	0	0	0	0	50.8981	54.2121	26.4028	43.8377
TcCLB.509611.100	Q4DK96	Lipoate-protein ligase, putative (EC 6.-.-.-)	16.6971	4.06153	0.0335864	0	1.30955	0	0.436516	26.2005	25.9292	22.7101	24.9466
TcCLB.504797.120	Q4DJ17	LMWPc domain-containing protein	103.421	6.69239	0.011083	0	0	0	0	24.1345	21.2308	12.7335	19.3662
TcCLB.509605.10	Q4D0N0	Malonyl-CoA decarboxylase, mitochondrial, putative (EC 4.1.1.9) (Fragment)	83.8029	6.38893	0.0231079	0	0	0	0	11.3331	14.4004	18.5076	14.747
TcCLB.503589.10	Q4CMK4	Mannose-1-phosphate guanyltransferase, putative (EC 2.7.7.13)	121.424	6.9239	0.00639402	0	0	0	0	29.675	20.5673	17.1817	22.4746
TcCLB.511249.90	Q4DDX9	Mannose-P-dolichol utilization defect 1 protein homolog	21.2172	4.40716	0.000663962	0	13.3025	5.59633	6.29962	520.01	454.594	322.967	432.524
TcCLB.509033.50	Q4D9G0	MATH domain-containing protein	13.9901	3.80633	0.0542274	1.11672	0	0	0.372241	15.3125	15.8617	20.2225	17.1322
TcCLB.511367.354	Q4DYG0	Matrin-type domain-containing protein	18.4359	4.20445	0.0016141	8.60208	0	0	2.86736	171.8	207.709	110.549	163.353
TcCLB.506529.600	Q4E5M1	Metaciclina II, putative	17.4538	4.12547	0.00916086	0	2.44766	0	0.815887	69.6896	46.6691	29.5285	48.629
TcCLB.507927.50	Q4D587	Metallo-beta-lactamase superfamily, putative	100.023	6.64419	0.012229	0	0	0	0	22.326	18.4396	14.5839	18.4499
TcCLB.509047.50	Q4D6D7	Metallo-beta-lactamase superfamily, putative	66.2164	6.04912	0.0431068	0	0	0	0	12.0146	19.0831	6.54021	12.546
TcCLB.504427.240	Q4DYM2	Metallo-beta-lactamase-like protein, putative	29.8973	4.90194	0.000817486	0	3.73948	0	1.24649	145.317	127.517	100.094	124.31
TcCLB.508043.20	Q4D0L0	Metallo-beta-lactamase-like protein, putative	7.46585	2.90031	0.0468979	4.16695	3.22833	0	2.4651	73.2849	76.9424	31.644	60.6238
TcCLB.509901.140	Q4DDT1	Metallopeptidase, putative	8.67788	3.11734	0.0450292	2.17747	1.68699	0	1.28815	37.6464	38.351	30.5275	35.5083
TcCLB.507031.120	Q4DS97	Methionine aminopeptidase (EC 3.4.11.18)	89.7711	6.48818	0.0182961	0	0	0	0	19.7696	27.6324	5.1656	17.5225
TcCLB.510031.60	Q4D0E1	Methionyl-tRNA formyltransferase, putative	207.732	7.69858	0.00101528	0	0	0	0	41.7583	42.0912	31.4741	38.4412
TcCLB.509267.100	Q4DDJ5	Methionyl-tRNA formyltransferase, putative	65.3971	6.03115	0.0490589	0	0	0	0	15.2342	14.5181	7.07072	12.2743
TcCLB.508269.30	Q4D6B2	Methylthioribose-1-phosphate isomerase 2 (M1Pi 2) (MTR-1-P isomerase 2) (EC 5.3.1.23) (S-methyl-5-thioribose-1-phosphate isomerase 2) (Translation initiation factor eIF-2B subunit alpha/beta/delta-like protein 2)	132.095	7.04544	0.00510487	0	0	0	0	20.8296	35.7308	17.6884	24.7496
TcCLB.509715.140	Q4DGE3	Methyltransf_11 domain-containing protein	202.531	7.662	0.00111237	0	0	0	0	31.0048	36.4997	41.102	36.2022
TcCLB.510667.50	Q4DFI3	Methyltransferase-like protein (EC 2.1.1.-)	16.241	4.02157	0.0156857	0	1.95671	0	0.652236	36.137	51.6574	22.1302	36.6415
TcCLB.510661.100	Q4DUI2	MFS domain-containing protein	11.1359	3.47715	0.0488849	1.8407	0	0	0.613566	20.8502	27.1907	18.2793	22.1067
TcCLB.511383.40	Q4D8I8	MIF4G domain-containing protein	102.445	6.67871	0.012229	0	0	0	0	14.3177	17.6578	22.2814	18.0856
TcCLB.503425.29	Q4CNA7	Minichromosome maintenance (MCM) complex subunit, putative (Fragment)	123.824	6.95215	0.00639402	0	0	0	0	24.352	30.943	14.7711	23.3554
TcCLB.508153.630	Q4E629	Mitochondrial carrier protein, putative	13.1326	3.71508	0.00665529	5.99179	0	0	1.99726	82.1597	81.7018	73.5029	79.1215
TcCLB.511725.134	Q4DWH8	Mitochondrial carrier protein, putative	170.847	7.41656	0.00202705	0	0	0	0	25.9793	37.1372	30.2285	31.115
TcCLB.503425.5	Q4CNB0	Mitochondrial carrier protein, putative (Fragment)	151.326	7.24151	0.00323812	0	0	0	0	9.56239	31.8951	37.4784	26.312
TcCLB.511577.144	Q4DM20	Mitochondrial pyruvate carrier	81.1217	6.34202	0.0231079	0	0	0	0	15.856	5.03689	20.7151	13.8693
TcCLB.509337.19	Q4CPM4	Mitochondrial pyruvate carrier	77.1045	6.26874	0.0296421	0	0	0	0	10.5707	15.1107	15.5363	13.7392
TcCLB.506443.40	Q4DMF5	Mitochondrial pyruvate carrier	71.8869	6.16766	0.0335864	0	0	0	0	16.7085	9.95192	12.2787	12.9797
TcCLB.507795.100	Q4D087	Mitochondrial ribosomal protein L3, putative	11.6218	3.53876	0.0156857	1.83293	2.84011	0	1.55768	60.1012	68.7312	47.1116	58.648
TcCLB.506483.69	Q4D3Y2	Mitogen-activated protein kinase (EC 2.7.11.24) (Fragment)	178.427	7.47919	0.00179126	0	0	0	0	34.9882	35.3049	28.2329	32.842
TcCLB.509691.10	Q4CLE2	MKT1_C domain-containing protein (Fragment)	169.278	7.40325	0.00216511	0	0	0	0	40.6625	19.3755	31.305	30.4477
TcCLB.509663.37	Q4DE17	MMS19 nucleotide excision repair protein	11.9293	3.57644	0.0211422	1.82332	1.41261	0	1.07864	40.2196	46.6163	36.2134	41.0164
TcCLB.506685.20	Q4D1A1	MMS19 nucleotide excision repair protein	167.116	7.38471	0.00228763	0	0	0	0	41.437	29.6169	22.4377	31.1639
TcCLB.511211.40	Q4DTP2	Molybdenum cofactor biosynthesis protein, putative	11.2481	3.49161	0.0310122	1.11529	0	1.81755	0.977613	31.9156	38.6528	28.6661	33.0782
TcCLB.510295.20	Q4CZ12	MP24, putative	123.724	6.95098	0.00639402	0	0	0	0	26.3777	29.7083	14.0978	23.3946
TcCLB.508153.1100	Q4E5Y5	MP99, putative	122.369	6.93509	0.00639402	0	0	0	0	19.2467	29.6708	18.8587	22.5921
TcCLB.506709.30	Q4CX32	MPN domain-containing protein	20.661	4.36884	0.00220537	4.4102	0	0	1.47007	105.17	103.985	73.423	94.1927
TcCLB.510963.30	Q4D3T7	mRNA (guanine-N(7)-)-methyltransferase (EC 2.1.1.56)	103.701	6.69629	0.011083	0	0	0	0	13.1965	23.5803	19.3957	18.7242
TcCLB.510359.330	Q4E571	MSP domain-containing protein	10.8	3.43296	0.0177874	0	5.72857	0	1.90952	79.3475	84.0196	47.5125	70.2932
TcCLB.508979.80	Q4D9F0	MTS domain-containing protein	138.224	7.11086	0.0043576	0	0	0	0	26.5981	20.0114	27.4335	24.681
TcCLB.506409.230	Q4DV22	MTS domain-containing protein	73.9213	6.20792	0.0335864	0	0	0	0	20.9985	6.67047	12.3451	13.338
TcCLB.510477.30	Q4D956	Mucin TcMUCI, putative	6.84754	2.77559	0.038887	6.78758	10.5173	0	5.76829	133.537	142.686	111.02	129.081
TcCLB.504167.20	Q4CSC0	Mucin TcMUCI, putative	10.1485	3.34319	0.0334367	0	3.86843	0	1.28948	35.7216	48.2268	43.7518	42.5667
TcCLB.506545.5	Q4CLQ4	Mucin TcMUCI, putative	166.246	7.37717	0.00228763	0	0	0	0	37.5941	35.8269	20.4645	31.2952
TcCLB.506737.128	Q4DGS0	Mucin TcMUCI, putative	70.277	6.13498	0.0377867	0	0	0	0	21.5818	20.5673	0	14.0497
TcCLB.461515.10	Q4CL35	Mucin TcMUCI, putative (Fragment)	7.22782	2.85356	0.0490589	5.76644	1.48918	0	2.41854	69.9021	56.7876	38.1763	54.9553
TcCLB.504081.470	Q4E454	Mucin TcMUCII, putative	116.086	6.85905	0.00766472	0	0	0	0	27.7931	36.1182	4.95142	22.9542
TcCLB.506309.110	Q4DM95	Mucin TcMUCII, putative	105.597	6.72243	0.0100562	0	0	0	0	21.1126	14.7548	20.687	18.8515
TcCLB.510237.110	Q4DFV4	Mucin TcMUCII, putative	82.0718	6.35881	0.0231079	0	0	0	0	11.6658	28.9054	6.85838	15.8099
TcCLB.506279.90	Q4DRK3	Mucin TcMUCII, putative	86.1127	6.42815	0.0204953	0	0	0	0	10.6797	20.3553	15.6965	15.5771
TcCLB.506067.280	Q4DXA0	Mucin TcMUCII, putative	82.4637	6.36569	0.0231079	0	0	0	0	11.7275	14.9016	17.2365	14.6219
TcCLB.506131.10	Q4DLD8	Mucin TcMUCII, putative	67.4139	6.07497	0.0431068	0	0	0	0	16.2711	20.675	2.65717	13.2011
TcCLB.508365.280	Q4DWE5	Mucin TcMUCII, putative	71.3325	6.15649	0.0377867	0	0	0	0	9.77289	13.9702	14.3638	12.7023
TcCLB.507637.100	Q4DMQ3	Mucin TcMUCII, putative	66.8861	6.06363	0.0431068	0	0	0	0	18.9829	10.3375	7.97152	12.4307
TcCLB.506741.80	Q4DN91	Mucin TcMUCII, putative	68.6896	6.10202	0.0431068	0	0	0	0	8.9304	14.8936	13.1255	12.3165
TcCLB.507511.81	Q4D3H3	Mucin TcMUCII, putative (Mucin TcMUCIII, putative)	144.835	7.17827	0.00367307	0	0	0	0	22.278	21.2308	32.7432	25.4173
TcCLB.506067.240	Q4DXA4	Mucin-associated surface protein (MASP), putative	7.51329	2.90945	0.0533486	0	5.90445	0	1.96815	63.6095	54.1245	33.3895	50.3745
TcCLB.507957.200	Q4DYV1	Mucin-associated surface protein (MASP), putative	11.3192	3.5007	0.0285588	0	0	2.68158	0.893859	41.2016	31.7858	19.2243	30.7372
TcCLB.506067.290	Q4DX99	Mucin-associated surface protein (MASP), putative	12.6633	3.66258	0.0251129	1.99268	0	0	0.664228	38.0156	27.1715	17.4606	27.5492
TcCLB.507957.179	Q4DYV2	Mucin-associated surface protein (MASP), putative	10.436	3.3835	0.0522611	1.93499	0	0	0.644996	23.0719	25.2854	16.955	21.7708
TcCLB.506599.330	Q4E1Y4	Mucin-associated surface protein (MASP), putative	94.2631	6.55862	0.0147459	0	0	0	0	20.6215	21.9641	10.6972	17.7609
TcCLB.504039.180	Q4DU48	Mucin-associated surface protein (MASP), putative	82.1719	6.36057	0.0231079	0	0	0	0	24.9894	10.8249	10.0168	15.2771
TcCLB.510013.170	Q4DVX6	Mucin-associated surface protein (MASP), putative	75.7926	6.24399	0.0296421	0	0	0	0	16.8639	16.0712	9.44224	14.1258
TcCLB.506879.60	Q4DB85	Mucin-associated surface protein (MASP), putative	78.2934	6.29082	0.0262979	0	0	0	0	10.735	15.3455	15.7778	13.9528
TcCLB.508615.10	Q4CKM9	Mucin-associated surface protein (MASP), putative	71.6935	6.16377	0.0377867	0	0	0	0	11.2601	19.6731	9.19421	13.3758
TcCLB.506269.40	Q4D4B2	Mucin-associated surface protein (MASP), putative	72.1885	6.1737	0.0335864	0	0	0	0	8.27795	13.5237	16.2221	12.6746
TcCLB.510377.134	Q4E3V5	Mucin-associated surface protein (MASP), putative	68.0954	6.08949	0.0431068	0	0	0	0	9.98216	17.9689	9.78091	12.5773
TcCLB.508165.420	Q4E1H3	Mucin-associated surface protein (MASP), putative	67.074	6.06768	0.0431068	0	0	0	0	19.1838	11.2505	7.22963	12.5546
TcCLB.511077.60	Q4DN82	Mucin-associated surface protein (MASP), putative	66.7036	6.05969	0.0431068	0	0	0	0	20.8856	7.96153	8.18581	12.3443
TcCLB.511553.150	Q4DHM4	Mucin-associated surface protein (MASP), putative	66.0462	6.0454	0.0431068	0	0	0	0	15.6527	10.8487	9.76001	12.0871
TcCLB.447255.29	Q4CNU9	Multidrug resistance-associated protein, putative (Fragment)	96.4699	6.59201	0.0134482	0	0	0	0	21.0301	15.5878	16.027	17.5483
TcCLB.511481.40	Q4D1W0	N-acetylglucosaminylphosphatidylinositol deacetylase (EC 3.5.1.89)	106.051	6.72862	0.0100562	0	0	0	0	18.4256	21.4615	18.0541	19.3137
TcCLB.509719.9	Q4D7K3	N-acetyltransferase complex ARD1 subunit, putative (Fragment)	90.1176	6.49374	0.0182961	0	0	0	0	11.6396	27.7312	11.405	16.9253
TcCLB.511813.10	Q4CNN1	N-acetyltransferase domain-containing protein	11.7378	3.55309	0.00916086	2.47524	0	4.03383	2.16969	85.5893	82.9723	53.4993	74.0203
TcCLB.506859.4	Q4DVH3	N-acetyltransferase, putative (Fragment)	86.7798	6.43929	0.0204953	0	0	0	0	17.4314	11.8657	17.08	15.4591
TcCLB.511321.4	Q4DCG4	N6-L-threonylcarbamoyladenine synthase (EC 2.3.1.234) (Fragment)	92.7316	6.53499	0.0164374	0	0	0	0	3.58039	34.1209	14.0328	17.2447
TcCLB.508153.40	Q4E687	NAD_Gly3P_dh_N domain-containing protein	126.172	6.97925	0.00595809	0	0	0	0	26.0759	23.7206	19.7434	23.18
TcCLB.447255.20	Q4CNV0	NAD-dependent protein deacylase (EC 2.3.1.-) (Regulatory protein SIR2 homolog 5)	92.589	6.53277	0.0164374	0	0	0	0	21.4034	20.3973	10.486	17.4289
TcCLB.509353.10	Q4CWP7	NAD/FAD dependent dehydrogenase, putative (Fragment)	96.213	6.58816	0.0147459	0	0	0	0	33.5523	15.9875	6.16421	18.568
TcCLB.427789.30	Q4CPU6	NAD+ synthase, putative (EC 6.3.5.1)	85.6949	6.42114	0.0204953	0	0	0	0	12.2906	23.4258	12.0429	15.9198
TcCLB.508577.150	Q4DPB8	NADAR domain-containing protein	157.519	7.29938	0.00279623	0	0	0	0	19.4236	24.6808	38.064	27.3895
TcCLB.511233.40	Q4DN70	NADH dehydrogenase [ubiquinone] 1 alpha subcomplex assembly factor 3	21.5715	4.43105	0.00339203	0	0	2.25457	0.751525	57.7347	59.7369	33.1343	50.202
TcCLB.506775.170	Q4DRG8	NADH-cytochrome B5 reductase, putative	63.0966	5.97949	0.0490589	0	0	0	0	11.9837	10.1515	11.7421	11.2924
TcCLB.443397.9	Q4CKI1	NADH-cytochrome b5 reductase, putative (Fragment)	82.8026	6.3716	0.0231079	0	0	0	0	12.2491	10.0057	20.5751	14.2767
TcCLB.510155.120	Q4E0G2	NEDD8-activating enzyme E1 catalytic subunit (EC 6.2.1.64)	11.4761	3.52056	0.0134482	1.81002	1.40231	2.94973	2.05402	76.6154	73.0139	60.268	69.9658
TcCLB.509797.50	Q4D2F1	NERD domain-containing protein	107.22	6.74443	0.0100562	0	0	0	0	19.4085	23.1201	16.64	19.7229
TcCLB.507519.90	Q4DNZ9	Nfu_N domain-containing protein	9.78133	3.29003	0.0373307	3.09185	0	0	1.03062	31.3358	28.1062	32.5102	30.6507
TcCLB.511163.30	Q4CW43	NGG1 interacting factor 3, putative	351.261	8.4564	0.000166965	0	0	0	0	59.5567	80.8359	54.8193	65.0706
TcCLB.506777.60	Q4DC71	NGG1 interacting factor 3, putative	8.95204	3.16222	0.0490589	3.02721	0	0	1.00907	50.533	32.6783	7.07345	30.0949
TcCLB.506337.50	Q4DKY3	NIPSNAP domain-containing protein	6.70202	2.74459	0.0350055	17.4635	13.5298	0	10.3311	252.474	228.204	186.176	222.285
TcCLB.510717.40	Q4CTE7	NIPSNAP domain-containing protein	84.359	6.39847	0.0204953	0	0	0	0	7.80849	29.7657	10.2014	15.9252
TcCLB.506925.260	Q4E4M3	Non-specific serine/threonine protein kinase (EC 2.7.11.1)	8.43693	3.07672	0.0352303	3.36748	2.60894	0	1.99214	72.2739	55.4839	35.4084	54.3887
TcCLB.510141.4	Q4CQK1	Non-specific serine/threonine protein kinase (EC 2.7.11.1) (Fragment)	143.411	7.16402	0.00367307	0	0	0	0	21.2862	40.5711	18.9609	26.9394
TcCLB.510073.70	Q4D9U9	NOT2_3_5 domain-containing protein	10.1006	3.33637	0.0242592	5.00755	0	0	1.66918	65.6783	61.1684	32.1771	53.0079
TcCLB.509399.160	Q4DUM4	NOT2_3_5 domain-containing protein	20.5764	4.36292	0.00639402	0	2.02134	0	0.673781	31.1089	41.5052	59.4393	44.0178
TcCLB.504071.80	Q4D752	Nuclear cap-binding protein subunit 2 (20 kDa nuclear cap-binding protein)	9.4172	3.2353	0.0299474	4.59688	0	0	1.53229	30.146	39.1758	56.3911	41.9043
TcCLB.510645.20	Q4CXJ4	Nuclear transcription factor, putative (EC 6.3.2.-)	34.3505	5.10226	0.00323812	0	1.24419	0	0.41473	53.6154	56.5696	39.4008	49.8619
TcCLB.508173.180	Q4DV68	Nuclear transport factor 2 protein(NFT2), putative	636.828	9.31476	3.27163e-05	0	0	0	0	137.108	130.663	89.5624	119.111
TcCLB.511499.30	Q4D1W8	NUDIX hydrolase, putative (EC 3.6.1.-)	135.457	7.08169	0.00471579	0	0	0	0	30.1141	17.2191	25.5727	24.302
TcCLB.510287.4	Q4CU80	NUDIX hydrolase, putative (Fragment)	153.447	7.2616	0.00300103	0	0	0	0	45.8713	16.3931	22.4732	28.2459
TcCLB.508239.49	Q4D287	NYD-SP28 domain-containing protein (Fragment)	71.2302	6.15442	0.0377867	0	0	0	0	15.0498	17.9279	7.37318	13.4503
TcCLB.508239.10	Q4D291	Origin recognition complex subunit 1	124.7	6.96231	0.00595809	0	0	0	0	29.8604	30.6457	11.2532	23.9198
TcCLB.511159.20	Q4CWH2	Origin recognition complex subunit 1	85.487	6.41763	0.0204953	0	0	0	0	11.4848	17.5118	16.8798	15.2921
TcCLB.511301.10	Q4DM92	Oxidoreductase-like protein, putative (Fragment)	102.299	6.67665	0.012229	0	0	0	0	23.6783	22.5653	11.6005	19.2813
TcCLB.509053.70	Q4DG13	p22 protein, putative	107.865	6.75308	0.0100562	0	0	0	0	32.0862	24.0255	6.737	20.9496
TcCLB.509215.30	Q4D2G5	p53 and DNA damage-regulated protein 1	276.022	8.10864	0.000402648	0	0	0	0	67.3773	56.1838	33.0095	52.1902
TcCLB.506855.10	Q4E1U0	Palmitoyltransferase (EC 2.3.1.225)	8.25496	3.04526	0.0300973	5.23379	4.05486	0	3.09622	93.6078	93.6679	59.6184	82.298
TcCLB.508781.70	Q4DB68	Palmitoyltransferase (EC 2.3.1.225)	6.66257	2.73608	0.0542274	7.85069	0	0	2.6169	67.0856	55.0113	38.2169	53.4379
TcCLB.511823.50	Q4CXZ9	Palmitoyltransferase (EC 2.3.1.225)	15.2897	3.93449	0.0205336	0	1.92867	0	0.642891	34.1351	35.3592	29.0843	32.8595
TcCLB.506893.50	Q4D0D4	Par3_HAL_N_term domain-containing protein	9.14575	3.1931	0.0300973	0	6.17529	0	2.05843	99.791	76.9858	23.2807	66.6859
TcCLB.510187.394	Q4E4B2	PARP-type domain-containing protein	7.66505	2.9383	0.0289091	7.52216	5.82777	0	4.44998	130.051	108.98	87.8823	108.971
TcCLB.510289.70	Q4D5M9	PDZ domain-containing protein	89.6566	6.48634	0.0182961	0	0	0	0	16.7988	22.6796	10.9734	16.8173
TcCLB.511635.80	Q4CTD1	PDZ domain-containing protein (Fragment)	27.7972	4.79687	0.000401455	3.91062	6.05948	0	3.32337	368.364	344.383	205.597	306.115
TcCLB.508771.30	Q4D408	Peptidase C51 domain-containing protein	200.873	7.65014	0.00118502	0	0	0	0	53.2047	31.317	27.5993	37.3736
TcCLB.439125.10	Q4CKH0	Peptide chain release factor 1, putative (Fragment)	9.11376	3.18805	0.0317126	3.19807	2.47769	0	1.89192	53.3851	74.4965	39.2316	55.7044
TcCLB.510579.20	Q4D9M2	Peptide deformylase (EC 3.5.1.88)	12.6622	3.66246	0.00625409	4.73466	0	3.85796	2.86421	115.73	134.5	70.5273	106.919
TcCLB.508153.490	Q4E641	Peptidyl-prolyl cis-trans isomerase (EC 5.2.1.8)	12.9136	3.69082	0.00977254	0	5.38486	0	1.79495	74.5867	98.723	60.9024	78.0707
TcCLB.506697.50	Q4D394	Peptidyl-prolyl cis-trans isomerase (EC 5.2.1.8)	77.7555	6.28087	0.0296421	0	0	0	0	12.4311	23.6935	8.12033	14.7483
TcCLB.511237.110	Q4D7C3	Peptidyl-prolyl cis-trans isomerase (PPIase) (EC 5.2.1.8)	17.2365	4.1074	0.00510487	3.86138	0	0	1.28713	80.572	72.3969	54.1355	69.0348
TcCLB.507009.100	Q4DC03	Peptidyl-prolyl cis-trans isomerase (PPIase) (EC 5.2.1.8)	125.312	6.96938	0.00595809	0	0	0	0	20.143	13.7115	31.0151	21.6232
TcCLB.509499.10	Q4CX88	Peptidyl-prolyl cis-trans isomerase (PPIase) (EC 5.2.1.8)	81.168	6.34284	0.0231079	0	0	0	0	15.9989	17.1526	11.7572	14.9696
TcCLB.510947.50	Q4CU89	Peptidyl-prolyl cis-trans isomerase (PPIase) (EC 5.2.1.8) (Fragment)	6.82486	2.7708	0.043455	3.53654	0	5.76339	3.09998	54.8183	60.2786	59.9108	58.3359
TcCLB.510519.130	Q4DEA3	PEROXIDASE_4 domain-containing protein	14.5808	3.866	0.0323468	0	1.76206	0	0.587354	24.4066	38.7656	23.9146	29.0289
TcCLB.510729.230	Q4DWW4	Peroxin-13	9.30845	3.21854	0.0335864	0	4.85998	0	1.61999	65.4466	60.5881	29.3153	51.7833
TcCLB.508479.190	Q4E2K5	Peroxisome assembly protein, putative	7.54653	2.91581	0.0238273	5.77282	4.47247	14.1117	8.11899	213.38	165.632	141.634	173.548
TcCLB.503809.20	Q4DK17	Peroxisome assembly protein, putative	7.24566	2.85712	0.0481907	2.11389	1.63773	3.44495	2.39886	57.9715	56.4475	40.7498	51.7229
TcCLB.507659.10	Q4CQK8	PHB domain-containing protein	12.1882	3.60742	0.0334367	0	2.3954	0	0.798466	23.9627	49.1858	25.2857	32.8114
TcCLB.507585.20	Q4CPV3	PHB domain-containing protein	108.373	6.75987	0.0100562	0	0	0	0	27.6493	15.8097	16.2551	19.9047
TcCLB.509073.70	Q4DCS3	Phosphatidate cytidylyltransferase-like protein, putative	98.7832	6.62619	0.0134482	0	0	0	0	17.7198	25.9797	12.0202	18.5732
TcCLB.508307.100	Q4DRY5	Phosphatidylinositol N-acetylglucosaminyltransferase (EC 2.4.1.198)	226.529	7.82355	0.000771151	0	0	0	0	39.8433	55.2297	31.9418	42.3383
TcCLB.407335.9	Q4CLD2	Phosphatidylserine decarboxylase, putative (Fragment)	143.821	7.16813	0.00367307	0	0	0	0	26.9178	27.9845	23.9773	26.2932
TcCLB.511269.40	Q4D500	Phosphodiesterase (EC 3.1.4.-)	10.317	3.36695	0.0418032	2.4508	0	0	0.816935	32.1444	26.4561	21.4748	26.6918
TcCLB.503823.10	Q4DLI0	Phosphoglycerate mutase-like protein, putative (Fragment)	63.4443	5.98742	0.0490589	0	0	0	0	20.1566	10.4777	5.38642	12.0069
TcCLB.504179.69	Q4D2C2	Phosphoprotein lepp12, putative	6.85078	2.77627	0.0481059	9.76191	0	0	3.25397	64.0179	88.7398	51.3223	68.0267
TcCLB.511029.10	Q4CN28	Phosphopyruvate hydratase (EC 4.2.1.11)	92.3057	6.52835	0.0164374	0	0	0	0	18.8892	26.5283	7.79302	17.7368
TcCLB.506607.19	Q4CLG0	Phosphoribosylpyrophosphate synthetase, putative (Fragment)	97.2303	6.60333	0.0134482	0	0	0	0	9.67151	36.8675	9.47652	18.6718
TcCLB.510329.370	Q4E3H6	PIH1_CS domain-containing protein	123.233	6.94524	0.00639402	0	0	0	0	15.6282	29.7871	21.8759	22.4304
TcCLB.508525.40	Q4D548	PINc domain-containing protein	89.5209	6.48415	0.0182961	0	0	0	0	10.9622	19.1526	17.902	16.0056
TcCLB.508153.440	Q4E647	Poly(A) polymerase, putative (EC 2.7.7.19)	14.4722	3.85521	0.00391289	0	1.38499	5.82664	2.40388	104.445	111.724	82.4982	99.5557
TcCLB.508089.60	Q4CYV6	Polynucleotide 5'-triphosphatase (EC 3.1.3.33) (mRNA 5'-triphosphatase)	66.0685	6.04589	0.0431068	0	0	0	0	9.34951	23.166	5.49661	12.6707
TcCLB.510317.30	Q4CY54	Polynucleotide adenylyltransferase (EC 2.7.7.19)	13.7437	3.7807	0.0124202	3.0378	0	0	1.0126	47.0876	48.3259	35.4909	43.6348
TcCLB.507017.50	Q4DFE1	Polynucleotide kinase 3'-phosphatase, putative	17.5247	4.13131	0.00233848	0	4.2157	2.95589	2.39053	158.957	153.546	85.8229	132.775
TcCLB.505807.190	Q4DQH2	Polynucleotide kinase 3'-phosphatase, putative	24.3098	4.60347	0.00142096	0	0	2.95589	0.985298	55.1485	103.051	56.1557	71.4518
TcCLB.503885.40	Q4D4K3	PPIase cyclophilin-type domain-containing protein	140.627	7.13573	0.00398693	0	0	0	0	17.2654	37.0211	23.2613	25.8493
TcCLB.504163.10	Q4D4S3	PPM-type phosphatase domain-containing protein	70.6279	6.14217	0.0377867	0	0	0	0	15.883	12.6137	10.3752	12.9573
TcCLB.509213.50	Q4DGY3	PRA1 family protein	64.2996	6.00674	0.0490589	0	0	0	0	7.50671	21.4615	7.35537	12.1079
TcCLB.509537.10	Q4DBT2	Pre-mRNA splicing factor ATP-dependent RNA helicase, putative (Fragment)	69.6347	6.12173	0.0377867	0	0	0	0	18.9066	13.5134	6.94705	13.1224
TcCLB.506473.10	Q4CZI2	Pre-mRNA-splicing factor 38	169.261	7.40311	0.00216511	0	0	0	0	46.1551	29.3237	20.0998	31.8595
TcCLB.508999.30	Q4E0F0	Pre-mRNA-splicing factor 38	87.209	6.4464	0.0182961	0	0	0	0	7.69252	14.6618	22.6123	14.9889
TcCLB.509721.20	Q4D1I6	Pre-mRNA-splicing factor SLU7	300.513	8.23128	0.000294638	0	0	0	0	49.1172	72.3401	45.9393	55.7989
TcCLB.506287.140	Q4DIX0	Prefoldin subunit 3	273.306	8.09438	0.000405085	0	0	0	0	45.8613	48.8473	52.8667	49.1918
TcCLB.506925.190	Q4E4M8	Prefoldin subunit 4	15.3584	3.94096	0.00228763	13.901	0	0	4.63365	265.197	236.935	150.226	217.453
TcCLB.510629.430	Q4E3W6	Prefoldin subunit, putative	206.899	7.69279	0.00107382	0	0	0	0	26.1891	49.9161	37.0661	37.7238
TcCLB.510729.30	Q4DWY2	PRKCSH domain-containing protein	103.853	6.6984	0.011083	0	0	0	0	27.1422	23.7108	8.86498	19.906
TcCLB.506515.20	Q4CPS0	Probable tRNA N6-adenosine threonylcarbamoyltransferase (EC 2.3.1.234) (t(6)A37 threonylcarbamoyladenosine biosynthesis protein) (tRNA threonylcarbamoyladenosine biosynthesis protein)	79.4109	6.31126	0.0262979	0	0	0	0	13.8493	25.0767	6.78503	15.237
TcCLB.507775.50	Q4CTU6	Proteasome alpha 7 subunit, putative (EC 3.4.25.1)	95.98	6.58466	0.0147459	0	0	0	0	15.2342	22.8141	14.9271	17.6585
TcCLB.511813.30	Q4CNM9	Proteasome regulatory ATPase subunit 5, putative (Fragment)	199.199	7.63807	0.00118502	0	0	0	0	20.1804	42.3099	43.5017	35.3307
TcCLB.510855.40	Q4CSX5	Proteasome regulatory non-ATPase subunit, putative	72.7632	6.18514	0.0335864	0	0	0	0	6.04039	20.1476	13.3169	13.1683
TcCLB.504213.120	Q4DIK4	Proteasome subunit alpha type	72.0826	6.17158	0.0335864	0	0	0	0	9.02375	27.5186	5.30509	13.9491
TcCLB.507521.50	Q4DND1	Proteasome subunit beta (EC 3.4.25.1)	69.6478	6.12201	0.0377867	0	0	0	0	12.5821	9.99221	14.3832	12.3192
TcCLB.508601.40	Q4DBQ6	Protein DPCD	112.963	6.81971	0.00841113	0	0	0	0	17.6007	31.1505	14.7821	21.1778
TcCLB.506303.120	Q4DN40	Protein kinase domain-containing protein	476.266	8.89562	5.65034e-05	0	0	0	0	89.0865	99.1738	75.7032	87.9878
TcCLB.506811.110	Q4DV05	Protein kinase domain-containing protein	9.71895	3.2808	0.0385566	2.64478	0	0	0.881593	37.842	20.2855	22.402	26.8432
TcCLB.506401.12	Q4E3T9	Protein kinase domain, putative (Fragment)	64.2818	6.00634	0.0490589	0	0	0	0	13.1686	15.0594	7.74184	11.9899
TcCLB.507491.90	Q4DRJ1	Protein kinase, putative	8.81383	3.13977	0.0179513	9.36218	2.90132	0	4.08783	114.979	117.021	100.629	110.876
TcCLB.507209.40	Q4D156	Protein kinase, putative	8.0335	3.00603	0.0479888	4.31707	0	0	1.43902	28.9545	48.4417	29.6316	35.6759
TcCLB.507801.70	Q4DPL7	Protein kinase, putative	11.4285	3.51457	0.0387119	0	2.42125	0	0.807083	37.2635	26.6339	27.3842	30.4272
TcCLB.508515.40	Q4DM73	Protein kinase, putative	104.57	6.70832	0.011083	0	0	0	0	15.9373	13.9225	24.7253	18.1951
TcCLB.508205.30	Q4CUA3	Protein kinase, putative	78.4175	6.2931	0.0262979	0	0	0	0	12.451	11.8657	17.08	13.7989
TcCLB.509725.50	Q4D8X8	Protein kinase, putative	63.5369	5.98952	0.0490589	0	0	0	0	19.3139	11.7129	5.16122	12.0627
TcCLB.507259.16	Q4CM55	Protein kinase, putative (Fragment)	132.071	7.04517	0.00510487	0	0	0	0	24.4322	23.2837	23.9396	23.8852
TcCLB.506879.109	Q4DB83	Protein kinase, putative (Fragment)	92.3701	6.52935	0.0164374	0	0	0	0	11.0466	28.0729	12.6279	17.2491
TcCLB.511467.13	Q4DAL1	Protein kish	176.723	7.46535	0.00179126	0	0	0	0	66.1229	26.2561	10.7983	34.3925
TcCLB.508515.20	Q4DM75	Protein translation factor SUI1 homolog, putative (Translation factor SUI1, putative)	122.049	6.93132	0.00639402	0	0	0	0	37.67	4.48741	23.0691	21.7422
TcCLB.508815.140	Q4DMJ0	Protein transport protein sec13, putative	9.08261	3.18311	0.0290783	0	0	4.38351	1.46117	52.9188	35.1491	26.7116	38.2598
TcCLB.506835.150	Q4DGP0	Protein yippee-like	10.0042	3.32254	0.0103364	0	0	11.327	3.77566	120.167	154.008	44.6618	106.279
TcCLB.503779.40	Q4CZD3	Protein-L-isoaspartate O-methyltransferase, putative (EC 2.1.1.77)	67.4398	6.07553	0.0431068	0	0	0	0	6.47454	14.3971	14.8027	11.8914
TcCLB.508911.50	Q4D887	Protein-ribulosamine 3-kinase (EC 2.7.1.172)	298.961	8.22381	0.000306685	0	0	0	0	62.9955	73.3752	34.2919	56.8875
TcCLB.507021.80	Q4DB45	PseudoU_synth_2 domain-containing protein	18.2846	4.19256	0.00233848	0	1.77601	3.73581	1.83727	113.433	104.193	81.6853	99.7703
TcCLB.511751.250	Q4DVT9	PseudoU_synth_2 domain-containing protein	146.475	7.19451	0.00347431	0	0	0	0	23.2332	35.1652	22.7648	27.0544
TcCLB.504797.30	Q4DJ27	Pseudouridylate synthase-like protein, putative	145.596	7.18582	0.00367307	0	0	0	0	35.7614	29.6829	16.955	27.4664
TcCLB.507611.270	Q4E3G5	PSP1 C-terminal domain-containing protein	116.496	6.86414	0.00766472	0	0	0	0	2.19476	46.015	17.2041	21.8046
TcCLB.506777.20	Q4DC76	PUA domain-containing protein	295.422	8.20663	0.000316257	0	0	0	0	49.9558	67.6528	46.3724	54.6604
TcCLB.510963.39	Q4D3T6	PUB domain-containing protein	177.542	7.47201	0.00179126	0	0	0	0	40.286	41.1346	19.7369	33.7192
TcCLB.510159.10	Q4CNI6	PUB domain-containing protein	71.192	6.15364	0.0377867	0	0	0	0	11.5838	20.5016	8.10735	13.3976
TcCLB.506177.120	Q4DHT0	Putative F-actin capping protein alpha subunit isoform 2	9.16862	3.1967	0.0204953	1.58542	1.2283	5.16742	2.66038	67.1084	73.8621	66.6815	69.2173
TcCLB.511751.30	Q4DVW2	Queuine tRNA-ribosyltransferase, putative	296.833	8.21351	0.000316257	0	0	0	0	78.6779	40.6139	44.9702	54.754
TcCLB.510689.20	Q4D580	Quinonoid dihydropteridine reductase, putative	12.7065	3.6675	0.00651184	0	0	5.85071	1.95024	79.1927	83.629	48.2354	70.3524
TcCLB.507207.10	Q4CN31	Rab-GAP TBC domain-containing protein (Fragment)	13.2611	3.72913	0.0134482	3.7747	0	0	1.25823	56.2596	55.7596	42.9977	51.6723
TcCLB.508727.60	Q4CWH5	RanBD1 domain-containing protein	81.1454	6.34244	0.0231079	0	0	0	0	11.1906	6.09401	23.4963	13.5936
TcCLB.508409.80	Q4DWT7	RanBP2-type domain-containing protein	27.1118	4.76085	0.000232129	6.92279	10.7268	11.2819	9.64382	898.697	882.017	598.51	793.075
TcCLB.505807.240	Q4DQG7	RanBP2-type domain-containing protein	66.4236	6.05362	0.0431068	0	0	0	0	10.6068	8.42346	15.5894	11.5399
TcCLB.511559.30	Q4CZB6	Ras-related GTP-binding protein, putative	86.536	6.43523	0.0204953	0	0	0	0	11.7719	15.7059	18.4553	15.311
TcCLB.511711.80	Q4D5S8	Ras-related protein rab-2a, putative	66.6523	6.05858	0.0431068	0	0	0	0	4.98041	18.9852	12.2	12.0552
TcCLB.507007.76	Q4DH42	Receptor protein kinase, putative	8.71287	3.12315	0.0542274	0	3.82447	0	1.27482	20.6008	50.4834	37.4873	36.1905
TcCLB.506975.9	Q4DGX0	REL2, putative (Fragment)	116.321	6.86197	0.00766472	0	0	0	0	25.8026	21.8575	16.8549	21.505
TcCLB.511517.80	Q4DMU3	Replication factor C, subunit 2, putative	71.3977	6.15781	0.0377867	0	0	0	0	13.3956	19.8581	7.29196	13.5152
TcCLB.511229.9	Q4D459	Replication factor C, subunit 4, putative (Fragment)	85.4643	6.41725	0.0204953	0	0	0	0	14.3216	13.6483	17.541	15.1703
TcCLB.510571.5	Q4CYR1	Retrotransposon hot spot protein (RHS), putative (Fragment)	108.28	6.75863	0.0100562	0	0	0	0	20.0072	19.0667	19.6038	19.5592
TcCLB.508351.50	Q4CUN7	Rho-like GTP binding protein, putative	11.4181	3.51325	0.0209028	3.12522	0	0	1.04174	40.9899	44.3898	27.3842	37.588
TcCLB.508707.20	Q4E276	Rhodanese domain-containing protein	296.862	8.21365	0.000316257	0	0	0	0	56.5842	51.8503	53.311	53.9152
TcCLB.506945.170	Q4DX83	Rhodanese domain-containing protein	128.637	7.00716	0.0055297	0	0	0	0	25.0627	33.8365	14.3252	24.4081
TcCLB.510445.61	Q4CSC3	Rhodanese domain-containing protein (Fragment)	140.995	7.1395	0.00398693	0	0	0	0	31.0214	32.2507	16.5796	26.6172
TcCLB.508661.50	Q4CX00	Ribonuclease (EC 3.1.26.4)	83.5131	6.38393	0.0231079	0	0	0	0	23.906	13.6693	9.36961	15.6483
TcCLB.506351.40	Q4D790	Ribonuclease H (EC 3.1.26.4)	69.2839	6.11445	0.0377867	0	0	0	0	7.99326	10.6645	17.2306	11.9628
TcCLB.507773.40	Q4CZJ0	Ribonuclease P (EC 3.1.26.5)	12.6651	3.66279	0.0522611	1.54868	0	0	0.516227	25.852	20.2373	18.0934	21.3942
TcCLB.507783.10	Q4CLR8	Ribosomal P protein AGP2beta-1, putative (Fragment)	157.899	7.30286	0.00279623	0	0	0	0	31.3126	33.5708	23.011	29.2981
TcCLB.469435.4	Q4CKV3	Ribosomal protein L14, putative	67.7547	6.08225	0.0431068	0	0	0	0	8.22164	18.282	10.7412	12.4149
TcCLB.506855.290	Q4E1R7	Ribosomal protein L1p/L10e family, putative	9.72809	3.28216	0.015754	2.94512	0	4.79957	2.58156	63.2091	88.6834	61.9347	71.2757
TcCLB.509331.50	Q4DQY5	Ribosomal RNA methyltransferase, putative (EC 2.1.1.-)	8.1979	3.03525	0.0354686	6.84102	0	0	2.28034	69.3336	52.4709	47.9547	56.5864
TcCLB.503515.7	Q4CQP4	Ribosomal RNA methyltransferase, putative (Fragment)	152.489	7.25256	0.00300103	0	0	0	0	22.6973	28.2858	30.7934	27.2588
TcCLB.504085.20	Q4D355	Ribosomal RNA-processing protein 43	13.3674	3.74065	0.00475638	9.34204	0	0	3.11401	128.098	169.846	87.3153	128.42
TcCLB.506947.100	Q4DA21	Ribosomal_L18e/L15P domain-containing protein	89.7952	6.48857	0.0182961	0	0	0	0	29.0059	6.58153	13.5339	16.3738
TcCLB.509161.20	Q4DBC1	Ribosomal_S4 domain-containing protein	19.6431	4.29595	0.00168845	3.82736	2.96523	0	2.2642	171.133	123.947	125.203	140.095
TcCLB.507641.150	Q4DYR0	Ribosomal_S5_C domain-containing protein	11.6322	3.54006	0.0111514	1.99726	0	3.25488	1.75071	52.3917	74.8933	50.1687	59.1512
TcCLB.507019.30	Q4DA55	Ribosome biogenesis regulatory protein	23.139	4.53225	0.00142096	4.05986	0	0	1.35329	84.7136	136.09	73.5193	98.1077
TcCLB.506275.30	Q4D728	Rieske domain-containing protein	112.769	6.81723	0.00841113	0	0	0	0	26.4267	10.0738	23.3045	19.935
TcCLB.511323.30	Q4CY74	RING-type domain-containing protein	12.1833	3.60683	0.026807	2.06368	0	0	0.687894	25.8366	31.657	22.9047	26.7995
TcCLB.507645.40	Q4CVD0	RING-type domain-containing protein	136.058	7.08808	0.00471579	0	0	0	0	32.039	22.0515	20.9287	25.0064
TcCLB.509741.34	Q4CVI6	RING-type domain-containing protein	129.911	7.02138	0.0055297	0	0	0	0	29.3187	27.9405	15.9598	24.4063
TcCLB.506135.80	Q4DAZ0	RING-type domain-containing protein	93.0046	6.53923	0.0164374	0	0	0	0	18.0523	19.8505	13.6064	17.1697
TcCLB.507601.130	Q4DDL9	RING-type domain-containing protein	84.5003	6.40088	0.0204953	0	0	0	0	21.9585	13.5406	11.3907	15.6299
TcCLB.510747.110	Q4DLF1	RING-type domain-containing protein	70.6979	6.14359	0.0377867	0	0	0	0	5.93994	10.1893	19.7886	11.9726
TcCLB.510091.130	Q4DB87	RMI1_N domain-containing protein	10.4481	3.38517	0.022549	0	1.50583	3.1675	1.55778	50.9852	58.5271	37.4679	48.9934
TcCLB.503589.19	Q4CMK3	RMI1_N domain-containing protein (Fragment)	102.211	6.67541	0.011083	0	0	0	0	33.4569	28.3415	0	20.5995
TcCLB.510431.280	Q4DXW5	RNA editing complex protein MP46, putative	8.72031	3.12438	0.0435743	0	0	3.53085	1.17695	31.0003	34.4669	24.0471	29.8381
TcCLB.507773.30	Q4CZJ2	RNA editing complex protein MP46, putative	11.4357	3.51548	0.0522611	0	1.67857	0	0.559524	18.0835	38.1598	11.3907	22.5447
TcCLB.510877.70	Q4DPV2	RNA helicase (EC 3.6.4.13)	141.454	7.14419	0.00398693	0	0	0	0	34.0328	25.3136	19.52	26.2888
TcCLB.507825.20	Q4CTW3	RNA helicase, putative	12.6935	3.66602	0.0196827	2.50377	0	0	0.834592	40.3026	29.1617	29.9832	33.1492
TcCLB.506363.110	Q4DAH8	RNA ligase (ATP) (EC 6.5.1.3)	262.448	8.03589	0.000487022	0	0	0	0	52.1689	56.819	37.7293	48.9058
TcCLB.506871.80	Q4DNK6	RNA polymerase-like protein, putative	18.1326	4.18051	0.00602082	0	3.52412	0	1.17471	73.2199	69.778	66.4294	69.8091
TcCLB.511505.10	Q4CQR7	RNA pseudouridylate synthase, putative	95.8242	6.58232	0.0147459	0	0	0	0	18.5376	28.0581	8.54771	18.3812
TcCLB.508349.20	Q4CXT5	RNA uridylyltransferase (EC 2.7.7.52)	6.73178	2.75099	0.0423115	1.6486	7.66346	8.06	5.79068	127.771	131.131	94.3776	117.76
TcCLB.506821.90	Q4DNN6	RNA uridylyltransferase (EC 2.7.7.52)	11.1637	3.48075	0.00977254	0	0	7.59181	2.5306	91.6503	86.0187	57.1471	78.272
TcCLB.510317.30	Q4CY53	RNA uridylyltransferase (EC 2.7.7.52)	210.576	7.7182	0.00101528	0	0	0	0	42.0845	43.1913	31.72	38.9986
TcCLB.506479.80	Q4DIA3	RNA uridylyltransferase (EC 2.7.7.52)	16.496	4.04404	0.0166401	0	1.65383	0	0.551275	47.0876	25.4691	21.1986	31.2518
TcCLB.506649.100	Q4DE28	RNA uridylyltransferase (EC 2.7.7.52)	138.018	7.10871	0.0043576	0	0	0	0	23.5885	38.4027	16.3716	26.1209
TcCLB.510939.9	Q4CTP7	RNA uridylyltransferase (EC 2.7.7.52) (Fragment)	90.5567	6.50075	0.0164374	0	0	0	0	25.5201	21.6182	5.55679	17.565
TcCLB.508355.104	Q4E3C1	RNA_pol_L_2 domain-containing protein	6.97382	2.80195	0.0350055	12.9673	5.02319	0	5.99683	108.231	169.45	113.624	130.435
TcCLB.511741.40	Q4CWN2	RNA-binding protein, putative	32.5474	5.02447	0.000260133	0	8.70397	0	2.90132	377.309	387.232	216.571	327.038
TcCLB.511517.70	Q4DMU4	RNA-binding protein, putative	36.6631	5.19626	0.0003766	3.74487	0	0	1.24829	151.817	159.574	115.942	142.444
TcCLB.508707.80	Q4E269	RNA-binding protein, putative	421.348	8.71887	8.74003e-05	0	0	0	0	96.3899	87.8211	53.9694	79.3935
TcCLB.509715.23	Q4DGF4	RNA-binding protein, putative	8.72678	3.12545	0.026807	7.3628	0	0	2.45427	70.2323	104.579	30.1071	68.3063
TcCLB.503809.30	Q4DK15	RNA-binding protein, putative	8.27527	3.04881	0.036898	3.59012	2.78143	0	2.12385	79.1927	59.1522	33.5551	57.3
TcCLB.507711.40	Q4DZS4	RNA-binding protein, putative	11.9883	3.58356	0.0300026	0	2.76999	0	0.923329	36.2361	42.6581	31.3284	36.7409
TcCLB.511153.100	Q4DHB4	RNA-binding protein, putative	11.4514	3.51745	0.0310045	2.08348	0	0	0.694492	32.2951	40.2468	8.51953	27.0205
TcCLB.511481.55	Q4D1V8	RNA-binding protein, putative	140.283	7.1322	0.00398693	0	0	0	0	41.437	15.7957	20.3008	25.8445
TcCLB.507993.140	Q4E1W4	RNA-binding protein, putative	103.824	6.698	0.011083	0	0	0	0	18.281	22.0675	16.7183	19.0223
TcCLB.508349.39	Q4CXT3	RNA-binding protein, putative (Fragment)	8.14557	3.02602	0.0409372	5.26551	0	0	1.75517	59.6442	59.8321	18.4553	45.9772
TcCLB.509053.179	Q4DG02	RNA-binding protein, putative (Fragment)	79.324	6.30968	0.0262979	0	0	0	0	24.5419	2.46192	15.1876	14.0638
TcCLB.508357.26	Q4D6N4	RNase III domain-containing protein	69.5355	6.11968	0.0377867	0	0	0	0	11.7186	17.8684	9.18589	12.9243
TcCLB.509167.30	Q4DQR4	RRM domain-containing protein	11.308	3.49928	0.0115319	0	8.79879	0	2.93293	115.103	96.7873	116.099	109.33
TcCLB.506425.60	Q4DM51	RRM domain-containing protein	6.36997	2.67129	0.0490589	3.18245	2.46559	10.3727	5.34025	106.249	119.336	66.9258	97.5034
TcCLB.506831.30	Q4D4D0	RRM domain-containing protein	11.2575	3.49282	0.0137114	5.6785	0	0	1.89283	74.4783	129.05	9.95138	71.1598
TcCLB.508299.89	Q4D9G5	RRM domain-containing protein	194.897	7.60657	0.00132684	0	0	0	0	32.5081	37.176	36.0998	35.2613
TcCLB.511181.70	Q4DPR1	RRM domain-containing protein	143.425	7.16415	0.00367307	0	0	0	0	11.4017	37.254	28.7276	25.7944
TcCLB.507611.300	Q4E3G2	RRM domain-containing protein	73.3223	6.19618	0.0335864	0	0	0	0	16.8901	16.0961	8.27479	13.7537
TcCLB.510747.150	Q4DLE6	RRP7 domain-containing protein	148.874	7.21795	0.00323812	0	0	0	0	34.7414	24.0788	23.2098	27.3433
TcCLB.511367.310	Q4DYG5	RTR1-type domain-containing protein	14.0668	3.81422	0.00595809	1.77671	5.50599	0	2.42757	116.515	134.255	88.2193	112.997
TcCLB.507017.30	Q4DFE3	Rubis-subs-bind domain-containing protein	22.5651	4.49602	0.015754	0	1.18924	0	0.396412	32.9446	32.2681	27.7971	31.0033
TcCLB.504643.20	Q4CT69	S4 RNA-binding domain-containing protein	333.535	8.3817	0.000215395	0	0	0	0	70.735	91.3297	31.3008	64.4552
TcCLB.510329.230	Q4E3J0	SAM_MT_RSMB_NOP domain-containing protein	9.06673	3.18058	0.0349856	0	2.63447	2.77079	1.80175	47.6404	58.9247	42.7072	49.7574
TcCLB.508153.370	Q4E653	SAM_MT_RSMB_NOP domain-containing protein	71.1726	6.15325	0.0377867	0	0	0	0	20.4123	12.158	7.5003	13.3569
TcCLB.503779.50	Q4CZD2	SANT domain-containing protein	13.3876	3.74282	0.0182248	2.7494	0	0	0.916466	42.6172	49.9863	25.6972	39.4336
TcCLB.506247.420	Q4E112	SANT domain-containing protein	163.384	7.35212	0.00243842	0	0	0	0	36.0607	32.8035	22.4851	30.4498
TcCLB.506265.209	Q4DT04	SBDS domain-containing protein (Fragment)	182.498	7.51173	0.00167997	0	0	0	0	31.8047	43.2996	26.7116	33.9386
TcCLB.504055.10	Q4DDS7	SBDS_C domain-containing protein (Fragment)	9.03669	3.17579	0.0439648	2.51101	1.9454	0	1.48547	46.4071	52.7854	30.8033	43.3319
TcCLB.508717.36	Q4D9H8	Selenophosphate synthetase, putative	64.5049	6.01134	0.0490589	0	0	0	0	8.13555	12.9219	13.2859	11.4478
TcCLB.509819.30	Q4D1P8	Septum formation inhibitor, Maf-like protein, putative	144.518	7.1751	0.00367307	0	0	0	0	18.7216	27.7535	30.5735	25.6828
TcCLB.508413.40	Q4D3B1	Serine/threonine-protein phosphatase (EC 3.1.3.16)	28.2191	4.8186	0.000977335	3.68921	0	0	1.22974	120.968	140.434	70.04	110.481
TcCLB.511211.60	Q4DTP0	Serine/threonine-protein phosphatase (EC 3.1.3.16)	142.747	7.15732	0.00367307	0	0	0	0	28.682	28.9416	21.4911	26.3716
TcCLB.510755.138	Q4D7X9	Serine/threonine-protein phosphatase (EC 3.1.3.16)	14.2942	3.83736	0.0362012	0	1.50921	0	0.50307	22.0657	34.3096	18.207	24.8608
TcCLB.511807.40	Q4E1E1	SET domain-containing protein	13.0902	3.71041	0.00458116	0	0	9.76464	3.25488	146.459	110.638	89.2536	115.45
TcCLB.510323.90	Q4D9B3	SET domain-containing protein	509.765	8.99369	5.13913e-05	0	0	0	0	90.2334	120.612	74.6353	95.1602
TcCLB.510955.10	Q4CZ86	SET domain-containing protein	7.38222	2.88405	0.0478545	0	1.99144	4.18897	2.06014	72.0244	36.51	28.5292	45.6879
TcCLB.506247.180	Q4E137	SET domain-containing protein	10.0826	3.33379	0.0478545	2.41336	0	0	0.804454	31.6533	12.3404	29.6054	24.533
TcCLB.509461.30	Q4DBM3	SET domain-containing protein	94.9865	6.56965	0.0147459	0	0	0	0	19.2938	20.5084	13.0879	17.63
TcCLB.511867.20	Q4DKR4	SET domain-containing protein	90.7359	6.5036	0.0164374	0	0	0	0	10.5438	20.0963	18.0796	16.2399
TcCLB.509395.10	Q4DJR6	SF3A2 domain-containing protein	17.1691	4.10174	0.00497818	3.51745	0	0	1.17248	67.1045	57.9548	59.5874	61.5489
TcCLB.504149.150	Q4DUP7	SH3 domain-containing protein	19.5688	4.29049	0.000952708	2.19952	3.40814	7.16898	4.25888	257.015	282.423	192.729	244.056
TcCLB.511737.60	Q4D5Z0	SH3 domain-containing protein	86.9551	6.4422	0.0204953	0	0	0	0	30.6941	16.4538	3.75941	16.9691
TcCLB.511031.20	Q4CSV5	SHQ1 domain-containing protein	13.6549	3.77135	0.0362012	1.62091	0	0	0.540305	30.9232	26.7068	16.0967	24.5756
TcCLB.511529.40	Q4DMZ1	SHQ1 domain-containing protein	122.496	6.93658	0.00639402	0	0	0	0	17.3943	27.6277	21.7779	22.2666
TcCLB.511239.40	Q4DJ41	Signal sequence receptor subunit gamma (Translocon-associated protein subunit gamma)	145.429	7.18417	0.00347431	0	0	0	0	25.1982	10.6728	38.4069	24.7593
TcCLB.510087.100	Q4DAZ8	Sld5 domain-containing protein	21.8788	4.45146	0.00347431	0	2.84011	0	0.946705	69.9359	79.145	57.8188	68.9666
TcCLB.511217.80	Q4DVD3	Sm domain-containing protein	144.72	7.17712	0.00367307	0	0	0	0	33.417	43.7884	8.18581	28.4637
TcCLB.506337.120	Q4DKX8	Small acidic protein	26.5665	4.73154	0.00121867	0	3.73948	0	1.24649	109.348	148.085	78.9476	112.127
TcCLB.508963.20	Q4D1E8	Small GTP-binding protein Rab18, putative	11.2909	3.49709	0.00955212	0	0	6.46517	2.15506	63.8585	76.6343	60.2536	66.9154
TcCLB.510647.60	Q4CTS4	Small GTP-binding protein, putative	272.485	8.09003	0.000405085	0	0	0	0	70.3754	42.923	38.6157	50.638
TcCLB.508721.10	Q4CMM8	Small GTPase, putative	76.5422	6.25818	0.0296421	0	0	0	0	23.2792	11.0925	8.55371	14.3085
TcCLB.511499.59	Q4D1W5	Small nuclear ribonucleoprotein E (snRNP-E) (Sm protein E)	633.201	9.30652	3.27163e-05	0	0	0	0	138.421	136.17	83.1283	119.24
TcCLB.506583.10	Q4CWR6	Small nuclear ribonucleoprotein, putative	13.8394	3.79071	0.0052299	6.58189	0	0	2.19396	98.0991	86.0087	88.4316	90.8464
TcCLB.510595.20	Q4CUW3	Smr domain-containing protein	420.781	8.71693	8.74003e-05	0	0	0	0	78.1488	102.187	56.9847	79.1068
TcCLB.507895.150	Q4DJP9	Smr domain-containing protein	6.46262	2.69212	0.0431068	3.04846	0	9.93595	4.32813	87.2359	84.8671	58.7655	76.9562
TcCLB.471901.20	Q4CNX7	SNARE protein, putative	10.358	3.37267	0.0459585	0	2.82818	0	0.942727	28.2921	35.2582	31.9866	31.8456
TcCLB.506957.110	Q4DKZ2	SNF-7-like protein, putative	8.06031	3.01083	0.0490589	0	6.06403	0	2.02134	55.996	84.4927	29.7197	56.7361
TcCLB.503675.20	Q4CQM1	SNF7-like protein, putative	252.875	7.98228	0.000559023	0	0	0	0	49.6677	60.8566	32.4442	47.6562
TcCLB.506337.30	Q4DKY5	SNF7-like protein, putative	129.896	7.02121	0.0055297	0	0	0	0	30.7467	29.3013	13.9047	24.6509
TcCLB.506363.150	Q4DAH4	Soluble N-ethylmaleimide sensitive factor (NSF) attachment protein, putative	66.7629	6.06097	0.0431068	0	0	0	0	14.694	15.7537	7.19887	12.5488
TcCLB.508153.360	Q4E655	SP-RING-type domain-containing protein	11.2311	3.48943	0.026566	2.60123	0	0	0.867076	27.9142	38.4251	25.8319	30.7237
TcCLB.504105.160	Q4DZ96	Splicing factor PTSR1 interacting protein, putative	10.9192	3.44879	0.00565403	14.6841	5.68823	15.9535	12.1086	392.485	457.463	295.934	381.961
TcCLB.511907.320	Q4DY59	SpoU_methylase domain-containing protein	12.2947	3.61996	0.0120734	0	0	3.68717	1.22906	52.6056	53.9891	27.755	44.7833
TcCLB.508175.210	Q4E2X5	SpoU_methylase domain-containing protein	13.1406	3.71596	0.0299474	2.12423	0	0	0.708077	29.1275	30.1721	28.5403	29.2799
TcCLB.508593.30	Q4DMW6	SpoU_methylase domain-containing protein	132.179	7.04635	0.00510487	0	0	0	0	25.3471	24.1556	22.6764	24.0597
TcCLB.503893.90	Q4DL39	Stress-response A/B barrel domain-containing protein	103.971	6.70004	0.011083	0	0	0	0	27.0242	30.0461	4.41322	20.4945
TcCLB.507011.60	Q4DUB1	Structural maintenance of chromosomes protein	69.7959	6.12507	0.0377867	0	0	0	0	15.931	16.35	7.20455	13.1619
TcCLB.509229.30	Q4DI23	Succinate dehydrogenase assembly factor 3, mitochondrial	6.97061	2.80129	0.0543712	4.72179	3.65819	0	2.79333	70.3754	77.798	41.3739	63.1825
TcCLB.506735.60	Q4DB58	Succinate dehydrogenase assembly factor 3, mitochondrial	11.0613	3.46745	0.0292103	0	3.65819	0	1.2194	33.7802	69.75	33.0992	45.5431
TcCLB.511491.30	Q4DHP7	SUN domain-containing protein	9.05474	3.17867	0.0490589	1.8644	1.44444	0	1.10294	30.0107	33.8963	30.4948	31.4673
TcCLB.511521.30	Q4CPX3	Superoxide dismutase, putative (EC 1.15.1.1)	203.454	7.66856	0.00111237	0	0	0	0	37.4251	42.799	32.2701	37.498
TcCLB.511735.60	Q4CUQ5	Superoxide dismutase, putative (EC 1.15.1.1)	10.4909	3.39107	0.036898	2.51829	0	0	0.83943	30.0268	21.4615	29.4215	26.9699
TcCLB.511847.50	Q4D4N6	SURF1-like protein	6.10655	2.61036	0.0518167	0	6.04587	12.7174	6.25443	134.919	121.187	77.4956	111.2
TcCLB.510129.11	Q4CP34	Surface glycoprotein, putative (Fragment)	70.4679	6.13889	0.0377867	0	0	0	0	19.5282	7.97583	10.934	12.8127
TcCLB.503879.20	Q4DEG4	SURP motif domain-containing protein	19.981	4.32056	0.00818608	1.75872	0	0	0.586242	35.6493	46.9634	31.8484	38.1537
TcCLB.510647.40	Q4CTS6	Syntaxin, putative	347.027	8.4389	0.000173506	0	0	0	0	49.6133	94.5623	50.5576	64.9111
TcCLB.507641.210	Q4DYQ4	T-lymphocyte triggering factor, putative	8.15796	3.02821	0.0275668	7.60446	1.47288	0	3.02578	82.7381	96.1307	53.3063	77.3917
TcCLB.506587.60	Q4D8X0	Target SNARE, putative	67.5846	6.07862	0.0431068	0	0	0	0	9.80372	20.2429	8.00505	12.6839
TcCLB.503809.149	Q4DK05	TATA box-binding protein-like 1 (TBP-like factor)	12.3762	3.6295	0.0249222	0	2.54965	0	0.849883	25.5058	48.6136	30.7588	34.9594
TcCLB.504149.40	Q4DUR0	TatD related deoxyribonuclease, putative	12.1241	3.59981	0.00911137	2.60123	0	4.23914	2.28012	74.4378	100.496	63.8199	79.5847
TcCLB.511355.7	Q4D0I3	TFIID-like protein, putative (Fragment)	10.8057	3.43372	0.0431068	0	2.74738	0	0.915792	54.9675	16.118	26.9297	32.6717
TcCLB.509207.100	Q4DH59	TFIIS N-terminal domain-containing protein	68.9726	6.10795	0.0377867	0	0	0	0	14.1354	15.3954	8.90387	12.8116
TcCLB.504797.40	Q4DJ25	Thioredoxin	401.429	8.649	0.000101055	0	0	0	0	91.1231	63.9871	65.7897	73.6333
TcCLB.510741.20	Q4DRM3	Thioredoxin domain-containing protein	153.952	7.26633	0.00300103	0	0	0	0	24.9621	35.683	24.4588	28.368
TcCLB.511179.100	Q4DFA1	Thioredoxin-like protein, putative	94.6839	6.56505	0.0147459	0	0	0	0	28.1065	21.0456	5.9014	18.3512
TcCLB.509003.50	Q4CW62	Thioredoxin-like_fold domain-containing protein	14.982	3.90516	0.00639402	3.08089	2.3869	0	1.8226	86.3272	110.276	66.5895	87.7308
TcCLB.510949.20	Q4CPJ0	Thioredoxin, putative (Fragment)	66.217	6.04913	0.0431068	0	0	0	0	24.6649	3.91758	8.05588	12.2128
TcCLB.511801.50	Q4D7H7	Threonylcarbamoyl-AMP synthase (TC-AMP synthase) (EC 2.7.7.87) (L-threonylcarbamoyladenylate synthase)	160.069	7.32255	0.00261452	0	0	0	0	25.5618	43.592	21.0918	30.0818
TcCLB.509601.150	Q4DK70	TPH domain-containing protein	21.964	4.45707	0.00202204	3.54616	0	0	1.18205	103.593	89.6566	53.8593	82.3695
TcCLB.508461.200	Q4E4U1	TPR_REGION domain-containing protein	20.5237	4.35922	0.00336906	0	3.97113	0	1.32371	99.3145	107.751	67.37	91.4784
TcCLB.506773.110	Q4DQF1	TPR_REGION domain-containing protein	381.695	8.57628	0.000117955	0	0	0	0	82.8215	67.6528	60.5418	70.3387
TcCLB.511633.50	Q4D5B0	TPR_REGION domain-containing protein	16.6468	4.05718	0.0231079	1.52156	0	0	0.507186	24.4921	31.1211	26.6648	27.426
TcCLB.509023.160	Q4DRN0	TPR_REGION domain-containing protein	14.7257	3.88027	0.0349437	0	1.22161	0	0.407203	27.2612	25.0839	11.9742	21.4398
TcCLB.511627.100	Q4D833	TPR-repeat protein, putative	6.61892	2.7266	0.0541561	5.45278	4.22452	0	3.22577	92.1064	65.058	48.8409	68.6684
TcCLB.511517.150	Q4DMT5	TPT domain-containing protein	9.03632	3.17574	0.0204953	2.76691	0	4.50915	2.42535	57.7347	78.6011	51.7218	62.6859
TcCLB.508961.30	Q4D0P0	Trafficking protein particle complex subunit	11.2954	3.49767	0.0107184	4.4784	3.46962	0	2.64934	104.127	99.2319	81.0986	94.819
TcCLB.510659.74	Q4DVQ7	Trafficking protein particle complex subunit	11.6133	3.5377	0.0123353	6.11838	0	0	2.03946	87.5431	62.5709	64.3336	71.4825
TcCLB.508021.10	Q4CLM7	Trans-sialidase, putative (Fragment)	94.7738	6.56642	0.0147459	0	0	0	0	15.3093	21.8844	15.0006	17.3981
TcCLB.508855.10	Q4CKT4	Trans-sialidase, putative (Fragment)	82.0279	6.35804	0.0231079	0	0	0	0	8.30957	34.3155	5.42803	16.0177
TcCLB.507669.104	Q4DRW1	Transcription elongation factor, putative	94.1977	6.55762	0.0147459	0	0	0	0	16.4806	31.4119	6.92073	18.2711
TcCLB.507669.100	Q4DRW2	Transcription elongation factor, putative	100.4	6.64962	0.012229	0	0	0	0	14.8596	12.1381	24.96	17.3192
TcCLB.506727.140	Q4DAM3	Transmembrane protein 18	138.265	7.11129	0.0043576	0	0	0	0	24.7829	33.0651	19.4266	25.7582
TcCLB.510663.57	Q4D0X7	Transport protein particle (TRAPP) subunit, putative	171.251	7.41997	0.00202705	0	0	0	0	44.8237	49.8361	7.32	33.9933
TcCLB.508817.160	Q4DKD7	Trichohyalin, putative	16.0677	4.00609	0.0349437	1.14317	0	0	0.381057	25.8982	24.6808	13.3558	21.3116
TcCLB.511015.30	Q4CMS4	Trichohyalin, putative (Fragment)	110.168	6.78356	0.00916086	0	0	0	0	30.6018	19.4422	12.216	20.7533
TcCLB.507527.10	Q4CZ63	tRNA (adenine(58)-N(1))-methyltransferase (EC 2.1.1.220)	12.1505	3.60294	0.0478545	0	1.85429	0	0.618097	35.6724	28.5562	13.9813	26.07
TcCLB.509795.30	Q4D3J0	tRNA (adenine(58)-N(1))-methyltransferase non-catalytic subunit TRM6	13.848	3.7916	0.00642517	1.84853	1.43214	3.0125	2.09772	88.1639	114.477	61.5503	88.0636
TcCLB.504171.30	Q4CWY5	tRNA (adenine(58)-N(1))-methyltransferase non-catalytic subunit TRM6	105.274	6.718	0.011083	0	0	0	0	22.041	16.8039	18.3571	19.0673
TcCLB.509167.170	Q4DQQ0	tRNA (guanine(9)-N(1))-methyltransferase (EC 2.1.1.221)	122.953	6.94197	0.00639402	0	0	0	0	19.0078	24.1524	23.2807	22.147
TcCLB.507023.30	Q4DZ83	tRNA pseudouridine synthase (EC 5.4.99.12)	15.6803	3.97088	0.0231079	0	1.56537	0	0.521788	37.3415	28.6985	18.8845	28.3082
TcCLB.506963.30	Q4DB25	tRNA-intron lyase (EC 4.6.1.16)	10.1008	3.33639	0.0129446	7.79202	3.01842	0	3.60348	118.458	146.092	81.9315	115.494
TcCLB.511233.30	Q4DN71	tRNA-intron lyase (EC 4.6.1.16)	16.8325	4.07318	0.00706765	0	3.01842	0	1.00614	60.3903	79.6867	34.1381	58.0717
TcCLB.504867.110	Q4DEH5	tRNA(Phe) (4-demethylwyosine(37)-C(7)) aminocarboxypropyltransferase (EC 2.5.1.114)	552.866	9.11079	4.12211e-05	0	0	0	0	95.1361	107.034	99.6915	100.62
TcCLB.511483.30	Q4D555	tRNA(Phe) 7-((3-amino-3-carboxypropyl)-4-demethylwyosine(37)-N(4))-methyltransferase (EC 2.1.1.282)	119.334	6.89886	0.00701735	0	0	0	0	21.1954	30.2986	15.5761	22.3567
TcCLB.509331.134	Q4DQX6	Trypanothione synthetase, putative (EC 6.3.1.9)	66.0955	6.04648	0.0431068	0	0	0	0	19.6695	8.33106	8.56574	12.1888
TcCLB.508851.140	Q4DJC1	Tubulin-folding cofactor C	196.315	7.61703	0.00123142	0	0	0	0	50.1255	20.2657	35.7199	35.3704
TcCLB.508707.224	Q4E253	Tubulin-specific chaperone A	100.932	6.65724	0.012229	0	0	0	0	16.3138	23.3204	15.9849	18.5397
TcCLB.511511.80	Q4DT74	Tubulin-tyrosine ligase-like protein, putative	8.49962	3.0874	0.0431068	1.3747	1.06504	2.2403	1.56002	41.7977	48.4243	30.5155	40.2458
TcCLB.506941.80	Q4DXI7	Tubulin-tyrosine ligase-like protein, putative	91.0747	6.50898	0.0164374	0	0	0	0	21.3424	19.5569	10.456	17.1184
TcCLB.507801.50	Q4DPL9	Tubulin-tyrosine ligase, putative	10.5581	3.40027	0.0182209	2.08348	0	3.39538	1.82629	49.6847	68.6563	48.683	55.6747
TcCLB.509103.20	Q4CV57	Tubulin-tyrosine ligase, putative	13.0219	3.70287	0.0522611	0	1.45694	0	0.485647	26.9072	30.9845	9.88676	22.5928
TcCLB.509029.90	Q4DL55	TYR_PHOSPHATASE_2 domain-containing protein	73.793	6.20541	0.0335864	0	0	0	0	15.8023	21.7525	5.16122	14.2387
TcCLB.510943.184	Q4DRS5	Tyrosine phosphatase, putative	97.1312	6.60186	0.0134482	0	0	0	0	21.7762	16.3056	15.2409	17.7742
TcCLB.506619.40	Q4DE23	Tyrosyl-DNA phosphodiesterase (Tdp1), putative	96.3204	6.58977	0.0147459	0	0	0	0	17.8284	14.3077	19.3078	17.148
TcCLB.506357.69	Q4DY21	U1-type domain-containing protein	107.707	6.75097	0.0100562	0	0	0	0	33.417	31.8461	0	21.7544
TcCLB.504431.90	Q4D712	U2 small nuclear ribonucleoprotein B, putative	102.223	6.67557	0.012229	0	0	0	0	22.5201	21.4615	13.2397	19.0738
TcCLB.503577.20	Q4CM27	U2 splicing auxiliary factor, putative	11.2109	3.48683	0.0335864	0	2.87653	0	0.958842	53.1244	37.9704	19.52	36.8716
TcCLB.511753.130	Q4DEU3	U3 small nuclear ribonucloprotein (SnRNP), putative	11.2058	3.48618	0.0469517	0	2.33718	0	0.779059	34.1712	25.7091	26.4334	28.7712
TcCLB.511293.40	Q4DDL1	U3 snoRNA-associated protein UTP11, putative	12.0603	3.5922	0.0335864	1.9179	0	0	0.639301	37.7324	38.138	4.48142	26.784
TcCLB.510609.65	Q4DJM5	U6 snRNA-associated Sm-like protein LSm3p	98.085	6.61596	0.0134482	0	0	0	0	10.3593	14.8085	25.376	16.8479
TcCLB.504643.40	Q4CT67	U6 snRNA-associated Sm-like protein LSm4	84.1639	6.39513	0.0204953	0	0	0	0	27.2612	17.3198	4.45193	16.3443
TcCLB.509065.124	Q4DHE4	U6 snRNA-associated Sm-like protein LSm5p	325.791	8.3478	0.000222187	0	0	0	0	100.959	62.7477	25.8061	63.1709
TcCLB.506943.114	Q4DCN3	U6 snRNA-associated Sm-like protein LSm5p	63.2897	5.9839	0.0490589	0	0	0	0	21.9476	4.18318	8.60204	11.5776
TcCLB.508501.165	Q4DUU8	U6 snRNA-associated Sm-like protein LSm6p	531.456	9.05381	4.9844e-05	0	0	0	0	77.6945	154.255	69.784	100.578
TcCLB.506893.25	Q4D0D6	U6 snRNA-associated Sm-like protein LSm6p	66.4829	6.05491	0.0431068	0	0	0	0	19.1838	12.188	6.26568	12.5458
TcCLB.508177.100	Q4DF39	Ubiquitin activating enzyme, putative	79.3813	6.31073	0.0262979	0	0	0	0	17.5581	23.4258	5.16122	15.3817
TcCLB.398235.20	Q4CK96	Ubiquitin fusion degardation protein, putative (Fragment)	90.5257	6.50026	0.0164374	0	0	0	0	21.6822	13.7753	14.1634	16.5403
TcCLB.507507.40	Q4CTT9	Ubiquitin hydrolase, putative (EC 3.1.2.15)	121.722	6.92744	0.00639402	0	0	0	0	20.0578	33.7322	15.0291	22.9397
TcCLB.503999.50	Q4D439	Ubiquitin-conjugating enzyme-like, putative	101.837	6.67012	0.012229	0	0	0	0	18.6318	28.4095	10.9537	19.3316
TcCLB.507715.80	Q4DEC0	Ubiquitin-conjugating enzyme, putative	74.2984	6.21526	0.0335864	0	0	0	0	13.0579	29.0362	2.13244	14.7422
TcCLB.506789.200	Q4DZW9	Ubiquitin-conjugating enzyme, putative	73.1913	6.1936	0.0335864	0	0	0	0	10.082	19.2162	11.1136	13.4706
TcCLB.507041.50	Q4DBJ5	Ubiquitin-like domain-containing protein	102.291	6.67654	0.012229	0	0	0	0	20.5541	19.5879	16.1118	18.7512
TcCLB.504137.70	Q4DHL4	Ubiquitin-like domain-containing protein	92.6263	6.53335	0.0164374	0	0	0	0	29.2634	6.97196	14.3367	16.8574
TcCLB.510879.60	Q4DJX7	Ubiquitin-related modifier 1 homolog	152.94	7.25682	0.00300103	0	0	0	0	30.1726	43.1314	14.7821	29.3621
TcCLB.510659.170	Q4DVP9	UDENN domain-containing protein	107.008	6.74157	0.0100562	0	0	0	0	22.1023	21.0634	16.0071	19.7243
TcCLB.510897.80	Q4D5L6	Uncharacterised protein family (UPF0220), putative	304.197	8.24886	0.000280243	0	0	0	0	51.7963	59.939	54.3772	55.3708
TcCLB.508919.40	Q4DL79	Uncharacterized protein	45.716	5.51463	5.34248e-05	0	0	8.31236	2.77079	382.137	403.779	261.209	349.042
TcCLB.503719.10	Q4CQU1	Uncharacterized protein	14.8644	3.89379	0.00206854	4.04098	6.26146	13.1709	7.82445	363.779	410.963	245.498	340.08
TcCLB.511577.188	Q4DM16	Uncharacterized protein	52.1218	5.70382	6.66288e-05	0	5.60923	0	1.86974	345.309	370.211	266.448	327.323
TcCLB.442383.19	Q4CL24	Uncharacterized protein	36.2837	5.18125	0.000136879	8.08195	0	0	2.69398	327.642	316.832	245.498	296.657
TcCLB.508355.10	Q4E3C9	Uncharacterized protein	20.7865	4.37758	0.000906617	8.82041	3.41679	0	4.07906	326.028	285.645	193.218	268.297
TcCLB.508647.190	Q4DV44	Uncharacterized protein	29.7004	4.89241	0.000348311	3.0378	4.70704	0	2.58161	277.092	310.667	172.131	253.297
TcCLB.506513.80	Q4DPI9	Uncharacterized protein	22.7624	4.50858	0.000771151	3.40043	6.58618	0	3.32887	260.502	299.453	190.693	250.216
TcCLB.506201.90	Q4DG80	Uncharacterized protein	13.9009	3.79711	0.00363926	6.07559	9.41409	0	5.16323	246.304	280.751	183.37	236.808
TcCLB.506303.140	Q4DN38	Uncharacterized protein	10.8885	3.44473	0.00701735	6.73496	7.82683	5.48788	6.68322	226.86	258.287	184.911	223.352
TcCLB.506831.66	Q4D4C5	Uncharacterized protein	9.80984	3.29423	0.00990829	0	7.01153	14.7487	7.2534	226.609	298.226	111.02	211.952
TcCLB.511277.550	Q4E5E0	Uncharacterized protein	33.5926	5.07007	0.000232596	0	0	6.61623	2.20541	237.198	223.741	158.897	206.612
TcCLB.508257.130	Q4DX45	Uncharacterized protein	26.1136	4.70673	0.000572252	7.72275	0	0	2.57425	237.112	228.16	153.384	206.219
TcCLB.511165.30	Q4D5E5	Uncharacterized protein	12.6348	3.65933	0.0055297	0	13.6441	0	4.54802	202.986	196.779	185.176	194.98
TcCLB.511025.90	Q4DD35	Uncharacterized protein	13.2857	3.7318	0.00460474	7.30092	5.65636	0	4.3191	178.458	205.327	162.065	181.95
TcCLB.508397.79	Q4D3D8	Uncharacterized protein	20.828	4.38045	0.00146355	0	7.01153	0	2.33718	178.05	221.098	105.733	168.294
TcCLB.503865.60	Q4D6B6	Uncharacterized protein	6.20318	2.63301	0.0418032	11.6532	2.00628	14.7707	9.47671	189.894	191.267	118.749	166.637
TcCLB.504109.180	Q4DR29	Uncharacterized protein	11.2397	3.49053	0.00639885	14.7256	0	0	4.90853	158.023	184.06	150.536	164.206
TcCLB.507793.50	Q4CS94	Uncharacterized protein	25.9388	4.69704	0.000882656	0	5.51727	0	1.83909	208.034	165.887	112.32	162.08
TcCLB.511803.30	Q4D016	Uncharacterized protein	11.3072	3.49917	0.00818608	7.55487	5.85311	0	4.46932	180.161	171.692	132.397	161.417
TcCLB.504109.40	Q4DR44	Uncharacterized protein	7.94188	2.98948	0.0211099	0	11.4086	7.99928	6.46929	175.581	186.849	120.429	160.953
TcCLB.504147.130	Q4DZN2	Uncharacterized protein	29.239	4.86982	0.000577615	4.93642	0	0	1.64547	197.179	165.473	92.2764	151.643
TcCLB.508479.213	Q4E2K2	Uncharacterized protein	10.5018	3.39257	0.0119285	0	12.1281	0	4.04269	172.654	177.879	96.0174	148.85
TcCLB.507765.80	Q4DFU4	Uncharacterized protein	9.45525	3.24112	0.0146253	3.38058	10.4764	0	4.61899	163.249	161.337	114.538	146.375
TcCLB.506247.300	Q4E125	Uncharacterized protein	8.70604	3.12202	0.0164374	16.6015	0	0	5.53382	138.563	185.499	113.141	145.734
TcCLB.506925.60	Q4E4P3	Uncharacterized protein	12.8223	3.68058	0.00610853	0	9.61582	0	3.20527	155.389	137.507	123.255	138.717
TcCLB.511283.184	Q4E2U2	Uncharacterized protein	8.20913	3.03723	0.0192648	16.3926	0	0	5.46421	127.048	181.613	100.546	136.402
TcCLB.511635.60	Q4CTD3	Uncharacterized protein	18.5946	4.21681	0.00180208	6.97839	0	0	2.32613	160.173	146.697	93.7588	133.543
TcCLB.505647.60	Q4CQG1	Uncharacterized protein	6.67237	2.7382	0.0431068	4.2381	13.1338	0	5.79063	159.179	146.881	89.1255	131.728
TcCLB.509161.135	Q4DBA8	Uncharacterized protein	7.0187	2.8112	0.0297022	7.68858	0	12.5298	6.73948	114.594	148.521	121.266	128.127
TcCLB.511283.60	Q4E2V4	Uncharacterized protein	12.7747	3.67521	0.00497818	0	1.99735	8.40281	3.46672	121.422	164.05	93.3717	126.281
TcCLB.510431.330	Q4DXW0	Uncharacterized protein	662.714	9.37224	3.27163e-05	0	0	0	0	177.587	122.228	77.3364	125.717
TcCLB.509033.70	Q4D9F8	Uncharacterized protein	16.3841	4.03422	0.0026171	3.08089	0	5.02083	2.70057	113.878	147.034	113.382	124.765
TcCLB.510663.10	Q4D0Y2	Uncharacterized protein	18.6083	4.21787	0.00216511	6.63214	0	0	2.21071	106.756	154.49	112.352	124.533
TcCLB.504071.40	Q4D756	Uncharacterized protein	12.8875	3.68791	0.00593781	0	4.65818	4.89921	3.1858	130.835	128.101	110.636	123.191
TcCLB.511867.100	Q4DKQ6	Uncharacterized protein	13.9839	3.80569	0.0055297	4.59688	3.56141	0	2.71943	145.249	141.033	83.2441	123.175
TcCLB.510299.60	Q4CZK2	Uncharacterized protein	8.52869	3.09232	0.0174958	0	2.95222	12.4199	5.12405	168.111	97.424	97.9425	121.159
TcCLB.510729.115	Q4DWX3	Uncharacterized protein	12.4933	3.64308	0.00818608	0	8.41384	0	2.80461	125.174	152.198	84.5867	120.653
TcCLB.504147.210	Q4DZM4	Uncharacterized protein	9.27038	3.21263	0.0153959	0	4.20692	8.8492	4.35204	118.16	137.287	95.1601	116.869
TcCLB.510661.150	Q4DUH7	Uncharacterized protein	20.3886	4.34969	0.00233848	2.04426	3.16756	0	1.73727	126.749	139.374	82.3974	116.173
TcCLB.509671.20	Q4DK02	Uncharacterized protein	617.087	9.26933	3.27163e-05	0	0	0	0	129.972	120.193	93.3913	114.519
TcCLB.506945.150	Q4DX85	Uncharacterized protein	613.188	9.26019	3.27163e-05	0	0	0	0	137.614	114.752	89.8929	114.086
TcCLB.511803.50	Q4D014	Uncharacterized protein	12.8294	3.68139	0.0075161	3.12522	4.8425	0	2.6559	132.286	133.17	73.0245	112.827
TcCLB.510889.240	Q4E2M7	Uncharacterized protein	609.972	9.2526	3.27163e-05	0	0	0	0	122.776	117.005	97.7447	112.509
TcCLB.510575.170	Q4DLV2	Uncharacterized protein	33.4758	5.06505	0.000699473	3.11401	0	0	1.038	90.9684	161	80.0391	110.669
TcCLB.508851.70	Q4DJC8	Uncharacterized protein	6.93602	2.79411	0.0374508	13.2038	2.04592	0	5.08324	136.969	109.526	80.216	108.903
TcCLB.508815.40	Q4DMK0	Uncharacterized protein	11.6243	3.53907	0.00977254	0	8.20862	0	2.73621	116.858	120.394	86.6498	107.967
TcCLB.511907.310	Q4DY60	Uncharacterized protein	6.45403	2.6902	0.0490589	6.273	4.85998	5.11145	5.41481	114.064	138.996	69.6237	107.561
TcCLB.510439.50	Q4CU96	Uncharacterized protein	10.0724	3.33233	0.0122502	5.81144	2.25119	2.36768	3.47677	116.931	121.34	81.4748	106.582
TcCLB.504153.210	Q4E2R2	Uncharacterized protein	566.092	9.14489	3.95929e-05	0	0	0	0	126.499	117.295	75.3743	106.389
TcCLB.507895.140	Q4DJQ0	Uncharacterized protein	23.1223	4.53121	0.00107382	0	0	4.79957	1.59986	105.348	133.862	79.1388	106.116
TcCLB.508199.20	Q4D667	Uncharacterized protein	7.87194	2.97672	0.0285588	3.19415	4.94932	5.20541	4.44963	106.639	125.219	85.8306	105.896
TcCLB.511825.20	Q4DQ52	Uncharacterized protein	15.9473	3.99524	0.00510737	0	5.88723	0	1.96241	93.626	128.081	91.7384	104.482
TcCLB.508851.154	Q4DJB9	Uncharacterized protein	563.622	9.13859	3.95929e-05	0	0	0	0	93.1588	127.843	91.2806	104.094
TcCLB.506945.310	Q4DX69	Uncharacterized protein	9.83836	3.29842	0.0122502	10.6602	0	0	3.55341	101.686	105.991	102.75	103.475
TcCLB.508233.19	Q4CX73	Uncharacterized protein	12.2752	3.61768	0.00845254	4.38793	3.39953	0	2.59582	117.719	104.706	82.0235	101.483
TcCLB.504013.30	Q4D6P6	Uncharacterized protein	15.5642	3.96016	0.00460298	0	5.85311	0	1.95104	108.097	107.308	88.2644	101.223
TcCLB.506369.50	Q4D044	Uncharacterized protein	8.74545	3.12853	0.0224658	4.17697	6.47218	0	3.54972	99.6083	121.031	82.9601	101.2
TcCLB.510421.250	Q4DXQ9	Uncharacterized protein	8.86472	3.14807	0.0186797	2.29844	1.78071	7.49139	3.85685	100.03	122.751	72.5029	98.4279
TcCLB.509837.30	Q4CVB0	Uncharacterized protein	525.443	9.03739	4.9844e-05	0	0	0	0	89.3946	120.272	82.4399	97.3687
TcCLB.507041.80	Q4DBJ3	Uncharacterized protein	522.471	9.02921	4.9844e-05	0	0	0	0	92.6631	106.422	88.4668	95.8505
TcCLB.507093.190	Q4E1N8	Uncharacterized protein	10.163	3.34526	0.0147459	4.96463	3.84633	0	2.93698	88.7937	118.468	78.3031	95.1881
TcCLB.503733.40	Q4DA34	Uncharacterized protein	16.4409	4.03922	0.00471579	3.08089	2.3869	0	1.8226	101.021	103.274	80.9873	95.0942
TcCLB.510187.260	Q4E4C5	Uncharacterized protein	7.753	2.95475	0.0296082	3.63519	2.81635	5.92415	4.12523	117.029	99.1361	67.9525	94.706
TcCLB.511899.30	Q4CT38	Uncharacterized protein	7.01953	2.81138	0.0431068	7.0349	5.45026	0	4.16172	132.112	87.9314	63.6969	94.5801
TcCLB.503869.20	Q4CY80	Uncharacterized protein	495.53	8.95283	5.3392e-05	0	0	0	0	125.38	103.816	54.3772	94.5243
TcCLB.508409.110	Q4DWT4	Uncharacterized protein	6.57296	2.71654	0.0478545	6.60692	2.55934	5.38355	4.84994	100.442	108.858	73.3299	94.2098
TcCLB.511531.20	Q4D0F6	Uncharacterized protein	23.6081	4.56121	0.00137268	3.65046	0	0	1.21682	115.345	116.145	46.9136	92.801
TcCLB.503555.50	Q4CT41	Uncharacterized protein	10.6942	3.41875	0.0145375	4.57268	3.54267	0	2.70512	95.4142	106.517	74.7925	92.2412
TcCLB.507019.45	Q4DA53	Uncharacterized protein	488.62	8.93257	5.34248e-05	0	0	0	0	113.699	93.9073	66.8441	91.4835
TcCLB.508153.1090	Q4E5Y6	Uncharacterized protein	21.5242	4.42789	0.00121603	0	0	4.49483	1.49828	88.7937	104.991	80.5588	91.4479
TcCLB.508823.60	Q4D6I4	Uncharacterized protein	494.3	8.94924	5.3392e-05	0	0	0	0	81.0725	107.308	83.8512	90.7438
TcCLB.508153.350	Q4E656	Uncharacterized protein	9.90557	3.30824	0.0152648	0	3.00494	6.32086	3.1086	120.241	79.331	70.2372	89.9365
TcCLB.506999.110	Q4DP32	Uncharacterized protein	12.7953	3.67754	0.0075161	1.63618	2.53524	2.66643	2.27928	99.4957	102.255	66.9048	89.552
TcCLB.510219.40	Q4CRV3	Uncharacterized protein	10.2941	3.36375	0.0137114	2.55532	1.97973	4.16433	2.89979	91.4052	110.337	65.6791	89.1406
TcCLB.503583.100	Q4D685	Uncharacterized protein	21.6415	4.43573	0.00146355	0	0	4.25187	1.41729	104.215	96.3513	65.5357	88.7006
TcCLB.510659.60	Q4DVQ9	Uncharacterized protein	15.5449	3.95837	0.00642517	0	4.98598	0	1.66199	88.2456	120.661	56.3911	88.4327
TcCLB.510421.264	Q4DXQ7	Uncharacterized protein	9.98485	3.31974	0.0164374	0	7.82683	0	2.60894	96.3652	97.5751	70.8168	88.2524
TcCLB.511899.20	Q4CT39	Uncharacterized protein	9.80264	3.29317	0.0137114	3.63519	0	5.92415	3.18645	93.19	99.1361	72.1995	88.1752
TcCLB.506577.140	Q4DR80	Uncharacterized protein	490.052	8.93679	5.3393e-05	0	0	0	0	100.902	67.3111	95.572	87.9283
TcCLB.509065.79	Q4DHE9	Uncharacterized protein	6.18326	2.62837	0.0542274	6.50794	2.521	5.30289	4.77728	87.2971	103.53	70.3305	87.0525
TcCLB.504149.70	Q4DUQ6	Uncharacterized protein	10.0798	3.33339	0.0149258	4.52505	3.50577	0	2.67694	106.56	89.9819	63.44	86.6607
TcCLB.510963.60	Q4D3T4	Uncharacterized protein	13.7796	3.78447	0.00661606	6.11838	0	0	2.03946	85.7192	107.761	66.1206	86.5336
TcCLB.507623.120	Q4DF52	Uncharacterized protein	466.196	8.86479	6.18223e-05	0	0	0	0	83.6082	101.055	73.9301	86.1978
TcCLB.510243.54	Q4D817	Uncharacterized protein	7.69477	2.94388	0.0373307	3.11401	7.23771	0	3.45058	74.2599	97.3076	85.4963	85.6879
TcCLB.510879.90	Q4DJX4	Uncharacterized protein	11.1563	3.47979	0.0106643	7.55487	0	0	2.51829	121.609	68.6769	66.1983	85.4946
TcCLB.510887.50	Q4D1N9	Uncharacterized protein	6.56898	2.71567	0.0525003	5.88359	6.07772	0	3.9871	95.8758	98.0545	61.8648	85.265
TcCLB.509571.10	Q4D0Q8	Uncharacterized protein	453.579	8.82521	6.66288e-05	0	0	0	0	105.255	79.1896	67.8503	84.0981
TcCLB.508833.10	Q4CKF4	Uncharacterized protein	7.84206	2.97123	0.0335864	5.60523	4.34263	0	3.31595	86.8841	101.908	62.2122	83.668
TcCLB.508741.30	Q4E367	Uncharacterized protein	11.923	3.57567	0.00975005	0	3.3158	3.48737	2.26772	79.0978	113.069	58.7524	83.6399
TcCLB.511283.194	Q4E2U0	Uncharacterized protein	6.2732	2.6492	0.0511302	13.4699	0	0	4.48997	80.3044	91.8354	78.6853	83.6083
TcCLB.510355.260	Q4DXF8	Uncharacterized protein	8.14185	3.02536	0.0198706	0	0	11.5112	3.83705	75.7995	104.341	70.1451	83.4287
TcCLB.504109.60	Q4DR42	Uncharacterized protein	8.08689	3.01559	0.0225452	2.68566	0	8.75346	3.81304	97.6685	73.2412	79.2265	83.3787
TcCLB.510519.140	Q4DEA2	Uncharacterized protein	6.37429	2.67227	0.053973	6.95048	5.38486	0	4.11178	66.2993	110.57	73.0829	83.3173
TcCLB.509167.50	Q4DQR2	Uncharacterized protein	32.4017	5.018	0.00128184	0	2.25875	0	0.752916	90.3828	101.042	57.905	83.1099
TcCLB.507099.100	Q4DSG9	Uncharacterized protein	9.94969	3.31465	0.0147459	8.15784	0	0	2.71928	70.5208	106.602	69.099	82.074
TcCLB.506625.90	Q4DUD2	Uncharacterized protein	13.9661	3.80386	0.00701735	5.53382	0	0	1.84461	79.1791	106.898	54.9544	80.3437
TcCLB.509297.20	Q4CV30	Uncharacterized protein	28.7179	4.84388	0.00146355	0	2.47466	0	0.824886	97.1181	85.2938	57.8424	80.0847
TcCLB.511725.90	Q4DWI3	Uncharacterized protein	9.66034	3.27207	0.0164374	0	3.97113	4.17662	2.71592	80.9795	96.102	62.8786	79.9867
TcCLB.509065.33	Q4DHF5	Uncharacterized protein	9.29409	3.21631	0.0204317	4.52505	3.50577	0	2.67694	80.9317	97.6946	60.7967	79.8077
TcCLB.506457.20	Q4DGA4	Uncharacterized protein	26.0679	4.7042	0.00222751	0	2.71414	0	0.904714	83.5424	95.5384	59.3471	79.476
TcCLB.504013.20	Q4D6P7	Uncharacterized protein	14.8194	3.88942	0.00464958	0	0	5.53075	1.84358	70.8153	115.691	49.5625	78.6896
TcCLB.507801.144	Q4DPL1	Uncharacterized protein	7.04759	2.81713	0.0310122	0	0	12.9897	4.32989	71.2793	67.9287	93.123	77.4437
TcCLB.508625.20	Q4DBS2	Uncharacterized protein	418.487	8.70904	8.74003e-05	0	0	0	0	106.83	61.7019	63.44	77.3239
TcCLB.506577.10	Q4DR92	Uncharacterized protein	15.6363	3.96683	0.00639402	2.55532	1.97973	0	1.51168	86.835	97.2712	47.7666	77.2909
TcCLB.511491.90	Q4DHP1	Uncharacterized protein	10.8826	3.44395	0.012863	0	3.35714	3.53085	2.296	82.6674	96.0149	53.1567	77.2797
TcCLB.510647.50	Q4CTS5	Uncharacterized protein	6.39005	2.67583	0.046482	0	0	13.8811	4.62703	45.7026	111.305	74.6353	77.2144
TcCLB.509945.20	Q4CT24	Uncharacterized protein	400.399	8.64529	0.000101055	0	0	0	0	86.1161	103.792	40.9491	76.9524
TcCLB.507099.90	Q4DSH0	Uncharacterized protein	11.6054	3.53673	0.013291	1.80251	4.18946	0	1.99732	79.5213	91.1447	57.9121	76.1927
TcCLB.509563.20	Q4D009	Uncharacterized protein	10.262	3.35924	0.0134482	0	1.47611	6.20997	2.56203	78.376	92.0116	56.7621	75.7166
TcCLB.508445.70	Q4D4J0	Uncharacterized protein	7.13885	2.83569	0.0407768	10.343	0	0	3.44766	80.1609	94.0219	52.3632	75.5154
TcCLB.510565.110	Q4DPG0	Uncharacterized protein	16.7024	4.06199	0.00695793	0	3.98288	0	1.32763	110.335	67.1784	48.0493	75.1877
TcCLB.511071.190	Q4DHZ7	Uncharacterized protein	16.6809	4.06012	0.00559107	0	3.91341	0	1.30447	69.2625	114.794	41.3098	75.1222
TcCLB.509733.134	Q4DWB9	Uncharacterized protein	401.378	8.64882	0.000101055	0	0	0	0	106.756	64.0569	54.2388	75.0172
TcCLB.511215.14	Q4DIG6	Uncharacterized protein	9.61902	3.26589	0.0180453	7.55487	0	0	2.51829	76.5685	94.4307	52.9586	74.6526
TcCLB.507709.10	Q4DIW4	Uncharacterized protein	18.9299	4.24259	0.00254466	0	0	4.16433	1.38811	65.5071	85.6567	71.6499	74.2713
TcCLB.507017.104	Q4DFD4	Uncharacterized protein	15.2724	3.93286	0.00395075	0	0	5.11145	1.70382	78.5359	89.1002	54.9661	74.2007
TcCLB.510943.30	Q4DRU3	Uncharacterized protein	12.825	3.68089	0.00916086	5.60523	0	0	1.86841	96.9092	73.2461	52.3892	74.1815
TcCLB.510437.45	Q4D122	Uncharacterized protein	396.425	8.6309	0.000103818	0	0	0	0	86.8841	79.6153	55.6635	74.0543
TcCLB.506817.70	Q4D600	Uncharacterized protein	411.223	8.68378	9.57631e-05	0	0	0	0	85.489	57.5085	78.8381	73.9452
TcCLB.504017.50	Q4CYN7	Uncharacterized protein	419.36	8.71205	8.74003e-05	0	0	0	0	40.1868	85.106	96.2539	73.8489
TcCLB.511719.20	Q4CWU1	Uncharacterized protein	16.3093	4.02762	0.0043576	4.25887	0	0	1.41962	104.1	77.4298	39.8055	73.7786
TcCLB.506435.190	Q4E314	Uncharacterized protein	396.308	8.63048	0.000106737	0	0	0	0	62.6717	96.615	61.4082	73.565
TcCLB.509791.70	Q4DNI9	Uncharacterized protein	403.085	8.65494	0.000101055	0	0	0	0	68.5136	80.9633	71.1603	73.5457
TcCLB.509719.28	Q4D7J9	Uncharacterized protein	387.62	8.5985	0.000110943	0	0	0	0	75.1882	95.5384	49.1149	73.2805
TcCLB.507709.110	Q4DIV3	Uncharacterized protein	14.1313	3.82082	0.00908286	0	4.37083	0	1.45694	84.0849	112.185	23.0691	73.1131
TcCLB.508355.20	Q4E3C7	Uncharacterized protein	6.83879	2.77374	0.0418784	10.726	0	0	3.57535	83.1299	70.0811	65.7897	73.0002
TcCLB.503983.10	Q4CN41	Uncharacterized protein	392.592	8.61689	0.000107709	0	0	0	0	78.5536	79.5399	60.1327	72.7421
TcCLB.511817.134	Q4DYB3	Uncharacterized protein	9.90851	3.30867	0.0204953	2.59346	4.01855	0	2.204	102.046	70.7269	43.9346	72.236
TcCLB.511211.104	Q4DTN5	Uncharacterized protein	9.46595	3.24275	0.022549	0	6.86844	0	2.28948	63.424	85.6271	67.3241	72.1251
TcCLB.506303.30	Q4DN48	Uncharacterized protein	21.3447	4.41581	0.00202705	0	0	3.50464	1.16821	83.3356	68.4219	64.0682	71.9419
TcCLB.509767.160	Q4DSB8	Uncharacterized protein	12.1299	3.6005	0.0134482	0	5.21788	0	1.73929	84.3196	84.1824	47.2112	71.9044
TcCLB.510725.80	Q4D3K9	Uncharacterized protein	35.3064	5.14186	0.00135311	0	1.80458	0	0.601526	62.4888	89.9888	62.5896	71.6891
TcCLB.504131.80	Q4DMC5	Uncharacterized protein	15.809	3.98267	0.00595809	4.38793	0	0	1.46264	81.0952	77.2832	56.3911	71.5898
TcCLB.509647.170	Q4DPA1	Uncharacterized protein	7.74451	2.95317	0.0377867	6.89532	2.13685	0	3.01072	75.639	72.0835	66.8638	71.5288
TcCLB.506577.30	Q4DR90	Uncharacterized protein	8.63527	3.11024	0.0261746	2.40668	1.86456	3.92209	2.73111	68.153	98.4495	47.0968	71.2331
TcCLB.509911.60	Q4DFQ2	Uncharacterized protein	8.35108	3.06196	0.026566	1.831	2.12784	4.47589	2.81158	86.782	84.7832	41.714	71.0931
TcCLB.511649.39	Q4DL13	Uncharacterized protein	7.54682	2.91587	0.0409372	4.99316	3.86843	0	2.95386	81.862	72.3401	58.3357	70.8459
TcCLB.506295.60	Q4DER0	Uncharacterized protein	13.4242	3.74677	0.0116377	0	4.61032	0	1.53677	85.1446	82.8327	43.4521	70.4765
TcCLB.511855.30	Q4D6J9	Uncharacterized protein	11.7868	3.5591	0.00875136	0	0	6.3778	2.12593	97.993	62.2578	50.2948	70.1819
TcCLB.507993.100	Q4E1W8	Uncharacterized protein	16.1607	4.01442	0.00541892	4.05986	0	0	1.35329	79.8728	92.2645	37.9454	70.0276
TcCLB.506337.150	Q4DKX5	Uncharacterized protein	386.37	8.59384	0.000114355	0	0	0	0	79.421	59.2338	71.0528	69.9026
TcCLB.508351.20	Q4CUP0	Uncharacterized protein	15.1892	3.92497	0.00803671	0	4.20692	0	1.40231	80.9317	61.7019	66.612	69.7486
TcCLB.507025.20	Q4D4P5	Uncharacterized protein	6.97751	2.80271	0.0421059	1.62394	1.25814	7.93947	3.60719	67.7709	74.7342	66.4045	69.6365
TcCLB.506755.100	Q4DWK6	Uncharacterized protein	7.43057	2.89347	0.0310045	0	0	10.4879	3.49598	65.225	80.441	62.0303	69.2321
TcCLB.506275.70	Q4D724	Uncharacterized protein	6.97613	2.80243	0.0449842	3.78566	2.93293	3.08469	3.26776	75.6068	76.3544	55.2854	69.0822
TcCLB.508593.40	Q4DMW5	Uncharacterized protein	33.8889	5.08274	0.000954798	1.90947	0	0	0.636491	70.5796	68.3467	66.9258	68.6173
TcCLB.504149.50	Q4DUQ9	Uncharacterized protein	7.23285	2.85456	0.0383803	0	3.14536	6.61623	3.25386	67.7709	80.7314	56.9182	68.4735
TcCLB.508593.100	Q4DMV8	Uncharacterized protein	20.5093	4.35821	0.00376218	0	2.96523	0	0.98841	77.5804	78.2826	49.187	68.35
TcCLB.506443.10	Q4DMF8	Uncharacterized protein	11.9956	3.58444	0.0148222	0	5.08645	0	1.69548	63.9299	82.0619	57.5275	67.8398
TcCLB.503431.40	Q4D4E1	Uncharacterized protein	16.7259	4.06401	0.00391489	0	0	4.17662	1.39221	85.5632	71.3485	46.4104	67.774
TcCLB.507019.110	Q4DA45	Uncharacterized protein	368.64	8.52607	0.00013677	0	0	0	0	68.3529	73.8251	61.0215	67.7332
TcCLB.504037.40	Q4CQ80	Uncharacterized protein	7.45947	2.89907	0.043985	0	7.8726	0	2.6242	42.4063	112.579	47.4873	67.4908
TcCLB.506297.70	Q4E0R1	Uncharacterized protein	21.2038	4.40625	0.00261452	3.04846	0	0	1.01615	70.8792	69.2793	60.5463	66.9016
TcCLB.508355.270	Q4E3A2	Uncharacterized protein	31.9662	4.99848	0.0018407	0	1.83909	0	0.61303	77.836	72.8284	49.92	66.8615
TcCLB.511655.20	Q4CX59	Uncharacterized protein	19.7495	4.30374	0.00419487	0	3.00494	0	1.00165	67.0577	85.9419	47.58	66.8599
TcCLB.506989.199	Q4DW88	Uncharacterized protein	362.518	8.50191	0.000141807	0	0	0	0	60.7666	79.9712	59.5415	66.7598
TcCLB.511731.24	Q4D7G4	Uncharacterized protein	10.2932	3.36363	0.022549	0	5.65636	0	1.88545	76.8965	81.5778	41.2271	66.5672
TcCLB.506821.10	Q4DNP1	Uncharacterized protein	16.6428	4.05682	0.00766472	0	3.58036	0	1.19345	77.1434	70.8915	51.2919	66.4423
TcCLB.507851.40	Q4D366	Uncharacterized protein	14.9575	3.9028	0.00599899	4.21752	0	0	1.40584	70.4027	83.8666	44.3464	66.2053
TcCLB.509601.30	Q4DK83	Uncharacterized protein	6.88917	2.78433	0.043985	9.52991	0	0	3.17664	65.3372	75.8019	56.5973	65.9122
TcCLB.510963.80	Q4D3T2	Uncharacterized protein	13.9487	3.80206	0.0108519	0	4.20692	0	1.40231	77.6945	67.8721	50.752	65.4395
TcCLB.510731.120	Q4D7P1	Uncharacterized protein	10.6864	3.41771	0.0137114	6.01253	0	0	2.00418	68.1059	73.4445	54.4399	65.3301
TcCLB.508355.280	Q4E3A1	Uncharacterized protein	7.07021	2.82175	0.0490589	2.94512	3.42258	2.39978	2.92249	89.5462	66.9309	38.7092	65.0621
TcCLB.508625.40	Q4DBS0	Uncharacterized protein	20.5834	4.36341	0.00287601	3.05919	0	0	1.01973	82.0716	53.8805	58.9724	64.9749
TcCLB.511003.90	Q4DNU1	Uncharacterized protein	35.0396	5.13092	0.0018407	0	1.66611	0	0.555369	67.9506	61.091	65.3244	64.7887
TcCLB.507641.90	Q4DYR7	Uncharacterized protein	16.5483	4.04861	0.00466282	0	0	4.02237	1.34079	75.0458	64.5065	51.9055	63.8193
TcCLB.507031.64	Q4DSA3	Uncharacterized protein	9.2732	3.21307	0.0197889	0	0	7.41295	2.47098	65.0844	77.5312	47.8291	63.4816
TcCLB.509029.50	Q4DL59	Uncharacterized protein	343.974	8.42616	0.000180422	0	0	0	0	75.5363	60.2328	54.3772	63.3821
TcCLB.506855.170	Q4E1S7	Uncharacterized protein	12.6466	3.66067	0.00957325	1.92641	0	3.13941	1.68861	71.2056	74.4253	43.8876	63.1728
TcCLB.510119.30	Q4CXI0	Uncharacterized protein	12.3421	3.62551	0.00869885	0	0	5.5743	1.8581	53.0198	71.9046	63.9396	62.9547
TcCLB.510947.44	Q4CU90	Uncharacterized protein	15.2415	3.92994	0.00994876	0	3.63842	0	1.21281	67.1952	80.0457	41.1503	62.7971
TcCLB.509991.80	Q4DA92	Uncharacterized protein	340.023	8.40949	0.000195481	0	0	0	0	69.7774	58.8246	57.8521	62.1514
TcCLB.506625.150	Q4DUC6	Uncharacterized protein	8.19001	3.03387	0.0370615	4.09816	3.17503	0	2.4244	63.5238	62.8661	59.8491	62.0796
TcCLB.506247.240	Q4E131	Uncharacterized protein	7.09738	2.82729	0.0377867	3.54616	0	5.77907	3.10841	73.9947	60.4427	51.7878	62.0751
TcCLB.508045.14	Q4DIP4	Uncharacterized protein	13.11	3.71259	0.0119285	0	4.34263	0	1.44754	56.8089	66.8769	62.2122	61.966
TcCLB.510691.70	Q4D1K7	Uncharacterized protein	6.55258	2.71206	0.0490589	3.93127	0	6.40666	3.44598	60.9368	60.3059	64.3012	61.848
TcCLB.509065.100	Q4DHE7	Uncharacterized protein	315.203	8.30014	0.000250653	0	0	0	0	62.4052	98.1283	24.4588	61.6641
TcCLB.510687.70	Q4D9Y1	Uncharacterized protein	325.238	8.34535	0.000222187	0	0	0	0	61.5402	83.0837	40.1996	61.6078
TcCLB.509647.26	Q4DPB5	Uncharacterized protein	7.50023	2.90693	0.0325433	0	1.20413	7.5986	2.93424	67.641	63.5783	52.6586	61.2926
TcCLB.507519.164	Q4DNZ0	Uncharacterized protein	319.514	8.31974	0.000233932	0	0	0	0	69.4177	76.3322	36.6252	60.7917
TcCLB.509789.40	Q4CZS2	Uncharacterized protein	12.3181	3.62271	0.00916086	0	0	4.96797	1.65599	65.4269	91.7951	24.9308	60.7176
TcCLB.506945.90	Q4DX90	Uncharacterized protein	10.6778	3.41654	0.0150507	5.39633	0	0	1.79878	51.4746	91.978	37.8276	60.4267
TcCLB.510303.260	Q4DYZ6	Uncharacterized protein	12.4513	3.63822	0.0111514	4.67102	0	0	1.55701	64.0492	67.673	47.7506	59.8243
TcCLB.507989.10	Q4CV27	Uncharacterized protein	10.6737	3.41598	0.0156857	5.36302	0	0	1.78767	78.8668	63.9871	36.5498	59.8013
TcCLB.508677.120	Q4DEF1	Uncharacterized protein	25.6037	4.67828	0.00294369	0	2.02743	0	0.67581	62.4052	80.2868	36.6882	59.7934
TcCLB.506123.50	Q4CYD1	Uncharacterized protein	15.2591	3.9316	0.00776917	3.86138	0	0	1.28713	41.437	76.7846	60.9024	59.708
TcCLB.509719.60	Q4D7J3	Uncharacterized protein	325.709	8.34744	0.000222187	0	0	0	0	65.1331	59.1156	54.7028	59.6505
TcCLB.508173.90	Q4DV77	Uncharacterized protein	320.788	8.32548	0.000233932	0	0	0	0	76.7353	54.8461	46.9926	59.5247
TcCLB.511671.90	Q4DGL7	Uncharacterized protein	16.7336	4.06467	0.00730817	0	3.33221	0	1.11074	66.6685	43.9855	67.8369	59.497
TcCLB.504167.7	Q4CSC2	Uncharacterized protein	318.813	8.31657	0.000239135	0	0	0	0	57.5515	74.7902	46.1382	59.4933
TcCLB.506753.100	Q4DLY1	Uncharacterized protein	325.276	8.34552	0.000222187	0	0	0	0	67.3773	52.1707	57.7665	59.1048
TcCLB.509617.50	Q4D631	Uncharacterized protein	6.94488	2.79595	0.0377867	0	0	9.47072	3.15691	62.3634	61.0828	52.6192	58.6885
TcCLB.508827.20	Q4DK46	Uncharacterized protein	10.1146	3.33837	0.0206946	3.04846	2.36178	0	1.80341	57.2485	67.5473	48.9713	57.9224
TcCLB.508667.30	Q4CU14	Uncharacterized protein	15.2901	3.93452	0.00916086	1.98812	1.54029	0	1.17614	62.8193	65.5141	45.2936	57.8757
TcCLB.508851.110	Q4DJC4	Uncharacterized protein	7.97739	2.99592	0.0476616	0	6.17529	0	2.05843	59.3994	88.3073	25.6088	57.7718
TcCLB.507951.100	Q4DUS8	Uncharacterized protein	309.643	8.27446	0.000259878	0	0	0	0	53.0528	73.1774	46.5113	57.5805
TcCLB.505945.69	Q4D3U4	Uncharacterized protein	6.76018	2.75706	0.048559	8.43505	0	0	2.81168	60.3452	62.3009	49.2738	57.3067
TcCLB.507023.80	Q4DZ78	Uncharacterized protein	17.5339	4.13208	0.00655286	3.15931	0	0	1.0531	56.5051	61.0288	53.5203	57.0181
TcCLB.508817.30	Q4DKE8	Uncharacterized protein	10.3472	3.37116	0.0137114	0	0	5.83865	1.94622	55.5342	73.2789	41.8573	56.8902
TcCLB.506559.50	Q4E5C2	Uncharacterized protein	7.72045	2.94868	0.048559	0	6.66443	0	2.22148	51.2835	63.5346	55.2745	56.6975
TcCLB.506443.50	Q4DMF4	Uncharacterized protein	8.26113	3.04634	0.027609	0	1.40231	5.89947	2.43393	41.0054	74.0423	54.9814	56.6763
TcCLB.506401.360	Q4E3Q9	Uncharacterized protein	311.703	8.28403	0.000259878	0	0	0	0	60.1505	54.1384	55.6635	56.6508
TcCLB.511291.80	Q4DC39	Uncharacterized protein	15.2033	3.92631	0.00706765	3.60502	0	0	1.20167	55.8798	65.5422	48.4356	56.6192
TcCLB.508139.120	Q4E1F1	Uncharacterized protein	7.90753	2.98323	0.0377867	6.89532	0	0	2.29844	73.9947	58.7637	36.2515	56.3366
TcCLB.504057.65	Q4DSE9	Uncharacterized protein	19.2252	4.26493	0.0055297	2.72354	0	0	0.907847	77.938	55.7058	35.0014	56.2151
TcCLB.507017.80	Q4DFD7	Uncharacterized protein	298.715	8.22263	0.000306685	0	0	0	0	68.6044	58.8415	40.3327	55.9262
TcCLB.511815.24	Q4DJA2	Uncharacterized protein	8.76323	3.13146	0.036898	1.47256	3.42258	1.19989	2.03168	56.1858	61.911	49.4617	55.8529
TcCLB.506363.20	Q4DAI7	Uncharacterized protein	308.023	8.2669	0.00026673	0	0	0	0	70.9244	38.9157	56.8591	55.5664
TcCLB.508409.280	Q4DWR8	Uncharacterized protein	12.5938	3.65464	0.0143318	0	3.95945	0	1.31982	54.8431	66.7832	44.7812	55.4692
TcCLB.507515.30	Q4DJ84	Uncharacterized protein	287.573	8.16778	0.000353288	0	0	0	0	71.1705	67.825	27.1194	55.3716
TcCLB.504045.30	Q4D9T3	Uncharacterized protein	22.4076	4.48592	0.00512885	0	2.22883	0	0.742944	54.8835	60.476	50.4159	55.2585
TcCLB.508257.180	Q4DX40	Uncharacterized protein	9.75121	3.28558	0.0280589	2.89603	2.24369	0	1.71324	67.3352	69.1061	28.7595	55.0669
TcCLB.510187.300	Q4E4C1	Uncharacterized protein	13.6122	3.76683	0.0137114	2.17747	1.68699	0	1.28815	59.715	51.9595	53.4232	55.0326
TcCLB.509671.99	Q4DJZ2	Uncharacterized protein	284.648	8.15303	0.000369798	0	0	0	0	85.1913	51.9595	26.7116	54.6208
TcCLB.509837.20	Q4CVB1	Uncharacterized protein	8.50812	3.08884	0.041934	1.74811	4.06302	0	1.93704	62.5308	64.5573	36.762	54.6167
TcCLB.510119.60	Q4CXH7	Uncharacterized protein	26.9851	4.75409	0.00350669	0	1.82414	0	0.608046	50.533	57.5215	55.0158	54.3568
TcCLB.508075.60	Q4CWB9	Uncharacterized protein	8.03294	3.00593	0.0317126	6.70896	0	0	2.23632	17.9987	91.4808	52.9075	54.129
TcCLB.510433.10	Q4CPM9	Uncharacterized protein	7.41291	2.89004	0.0442497	1.61189	0.624404	5.2537	2.49667	61.5021	67.3111	33.4267	54.08
TcCLB.508707.290	Q4E248	Uncharacterized protein	8.71695	3.12382	0.0280589	6.02295	0	0	2.00765	61.0424	62.4504	38.7017	54.0649
TcCLB.511523.80	Q4D4U8	Uncharacterized protein	11.7231	3.55128	0.015169	3.16506	1.22606	0	1.46371	63.2122	53.0479	45.2978	53.8526
TcCLB.503703.60	Q4D865	Uncharacterized protein	281.643	8.13773	0.000387458	0	0	0	0	81.4601	51.2657	28.6139	53.7799
TcCLB.508461.460	Q4E4R3	Uncharacterized protein	6.95884	2.79885	0.0521961	0	3.68826	3.8791	2.52245	69.5348	52.7424	38.9331	53.7368
TcCLB.510173.20	Q4DB40	Uncharacterized protein	286.934	8.16457	0.000353288	0	0	0	0	52.7189	66.569	41.3248	53.5375
TcCLB.511003.130	Q4DNT7	Uncharacterized protein	14.3053	3.83848	0.00893965	0	1.19134	2.50597	1.23244	63.2557	55.0403	42.2185	53.5048
TcCLB.509141.20	Q4CSK8	Uncharacterized protein	14.0719	3.81475	0.0103364	3.47524	0	0	1.15841	66.2993	71.0806	22.3309	53.2369
TcCLB.510359.100	Q4E559	Uncharacterized protein	8.02166	3.0039	0.0368483	6.43563	0	0	2.14521	51.7963	67.6435	39.4738	52.9712
TcCLB.510131.60	Q4D5H9	Uncharacterized protein	7.30569	2.86902	0.0481907	0	3.39953	3.57544	2.32499	66.7074	59.8321	32.0404	52.86
TcCLB.509777.110	Q4DIM3	Uncharacterized protein	14.3081	3.83876	0.0134482	0	3.28345	0	1.09448	65.6929	55.3812	37.1356	52.7366
TcCLB.505939.50	Q4D6K8	Uncharacterized protein	284.655	8.15307	0.000369798	0	0	0	0	58.9551	54.8461	44.0126	52.6046
TcCLB.511261.50	Q4DL25	Uncharacterized protein	21.1822	4.40478	0.00615662	0	2.24369	0	0.747897	56.9759	51.0069	49.0603	52.3477
TcCLB.509599.120	Q4DP64	Uncharacterized protein	10.0654	3.33133	0.0262979	0	4.5175	0	1.50583	73.0015	56.3185	27.2494	52.1898
TcCLB.508461.234	Q4E4T8	Uncharacterized protein	270.042	8.07704	0.000422557	0	0	0	0	50.4212	78.6289	26.948	51.9994
TcCLB.508461.344	Q4E4S5	Uncharacterized protein	8.51346	3.08974	0.0377867	0	5.47242	0	1.82414	58.9551	50.1641	45.388	51.5024
TcCLB.509105.94	Q4DKI4	Uncharacterized protein	276.33	8.11025	0.000402648	0	0	0	0	69.2015	45.9642	39.04	51.4019
TcCLB.511481.30	Q4D1W1	Uncharacterized protein	8.84468	3.14481	0.029947	5.77282	0	0	1.92427	58.5075	45.9177	48.8973	51.1075
TcCLB.507765.30	Q4DFU9	Uncharacterized protein	23.6571	4.5642	0.00311208	0	0	2.06395	0.687985	56.6286	64.0404	32.5523	51.0738
TcCLB.511109.80	Q4DFM9	Uncharacterized protein	19.3809	4.27656	0.00716266	0	2.35352	0	0.784507	47.0876	60.4074	44.3637	50.6196
TcCLB.506247.20	Q4E155	Uncharacterized protein	14.886	3.89588	0.0136946	0	3.10188	0	1.03396	54.8993	50.0439	46.7761	50.5731
TcCLB.506753.220	Q4DLW8	Uncharacterized protein	272.143	8.08822	0.000422557	0	0	0	0	38.3676	70.8429	42.2934	50.5013
TcCLB.506727.70	Q4DAN0	Uncharacterized protein	7.81379	2.96602	0.0490589	4.48997	1.73929	0	2.07642	56.213	48.4687	45.8998	50.1938
TcCLB.510531.40	Q4DEW2	Uncharacterized protein	17.8839	4.16059	0.00841113	1.41962	1.09985	0	0.839824	44.8563	75.8167	29.8541	50.1757
TcCLB.508303.30	Q4DDZ7	Uncharacterized protein	274.599	8.10118	0.000405085	0	0	0	0	59.5658	41.9573	48.2144	49.9125
TcCLB.509937.140	Q4DSQ0	Uncharacterized protein	8.01596	3.00287	0.0510808	0	5.60923	0	1.86974	34.5309	69.9288	45.1129	49.8575
TcCLB.506629.150	Q4DQC9	Uncharacterized protein	256.734	8.00413	0.000535804	0	0	0	0	64.7454	59.0763	24.2962	49.3726
TcCLB.508257.90	Q4DX50	Uncharacterized protein	264.906	8.04934	0.000468886	0	0	0	0	58.9681	51.6397	37.4784	49.3621
TcCLB.510755.110	Q4D7Y2	Uncharacterized protein	10.4952	3.39166	0.0306161	0	4.11686	0	1.37229	64.9434	52.8334	29.4889	49.0886
TcCLB.511907.280	Q4DY63	Uncharacterized protein	12.7289	3.67003	0.0152979	2.0686	1.60264	0	1.22374	50.5631	49.3615	47.1269	49.0172
TcCLB.511903.230	Q4DU73	Uncharacterized protein	10.2921	3.36347	0.022549	0	2.23624	2.35195	1.52939	54.2054	58.2171	34.5653	48.9959
TcCLB.505035.10	Q4CMQ1	Uncharacterized protein	7.34871	2.87749	0.0546773	3.35448	2.59887	0	1.98445	67.9952	60.9872	17.6358	48.8727
TcCLB.510219.10	Q4CRV6	Uncharacterized protein	7.9974	2.99953	0.0447492	3.28473	2.54483	0	1.94318	55.8108	46.6555	44.1322	48.8662
TcCLB.507969.20	Q4D545	Uncharacterized protein	270.08	8.07724	0.000422557	0	0	0	0	38.0323	56.9556	51.4619	48.8166
TcCLB.508723.90	Q4DFJ8	Uncharacterized protein	10.4066	3.37943	0.0164814	0	0	4.96797	1.65599	70.8792	38.1036	37.3962	48.793
TcCLB.508413.60	Q4D3A8	Uncharacterized protein	20.7832	4.37734	0.00595809	0	2.05843	0	0.686144	34.8477	75.4763	35.6971	48.6737
TcCLB.504149.30	Q4DUR1	Uncharacterized protein	19.675	4.29829	0.00885914	0	2.17834	0	0.726113	62.0215	51.1187	32.8492	48.6631
TcCLB.508699.50	Q4DE49	Uncharacterized protein	9.30006	3.21724	0.0407768	0	4.61032	0	1.53677	60.3108	54.0948	31.2855	48.5637
TcCLB.510731.104	Q4D7P3	Uncharacterized protein	257.698	8.00954	0.000518307	0	0	0	0	55.8953	56.819	32.861	48.5251
TcCLB.511209.60	Q4CXR3	Uncharacterized protein	18.4842	4.20822	0.00841113	0	2.36178	0	0.78726	43.6179	58.8874	42.7386	48.4146
TcCLB.510889.10	Q4E2P5	Uncharacterized protein	10.1863	3.34856	0.0347244	0	4.10431	0	1.3681	50.533	69.2265	24.7571	48.1722
TcCLB.511847.40	Q4D4N7	Uncharacterized protein	255.979	7.99988	0.000535804	0	0	0	0	36.0322	72.9692	35.3058	48.1024
TcCLB.510155.150	Q4E0F9	Uncharacterized protein	31.8845	4.99478	0.00367307	0	1.29943	0	0.433145	59.9957	45.7404	38.211	47.9824
TcCLB.509141.30	Q4CSK7	Uncharacterized protein	254.911	7.99385	0.000535804	0	0	0	0	75.1244	37.6805	30.9936	47.9329
TcCLB.506855.270	Q4E1R9	Uncharacterized protein	13.3484	3.7386	0.0164814	0	3.28345	0	1.09448	58.1129	40.9339	44.5628	47.8699
TcCLB.511903.60	Q4DU86	Uncharacterized protein	16.9869	4.08635	0.00959154	2.6169	0	0	0.872299	59.2849	53.5245	30.5735	47.7943
TcCLB.507017.130	Q4DFD1	Uncharacterized protein	8.81595	3.14012	0.0231118	0	0	5.87499	1.95833	58.0291	43.0121	42.1179	47.7197
TcCLB.510729.240	Q4DWW3	Uncharacterized protein	17.5371	4.13234	0.00841113	2.6169	0	0	0.872299	35.883	55.0113	50.4463	47.1135
TcCLB.507007.60	Q4DH45	Uncharacterized protein	8.11118	3.01991	0.0407768	5.75371	0	0	1.9179	48.0231	49.0346	43.6938	46.9172
TcCLB.509965.144	Q4E0U5	Uncharacterized protein	249.644	7.96373	0.000572252	0	0	0	0	57.5515	50.9285	32.2235	46.9012
TcCLB.507011.110	Q4DUA6	Uncharacterized protein	247.832	7.95322	0.000572252	0	0	0	0	44.5788	64.7364	31.2	46.8384
TcCLB.510965.10	Q4CNX3	Uncharacterized protein	23.239	4.53848	0.00639402	0	1.78543	0	0.595143	64.5736	37.9704	37.6938	46.746
TcCLB.506529.230	Q4E5Q7	Uncharacterized protein	13.5733	3.7627	0.00916086	0	0	3.63044	1.21015	43.8276	49.3615	46.848	46.6791
TcCLB.509859.50	Q4D4X9	Uncharacterized protein	247.696	7.95243	0.000572252	0	0	0	0	66.049	43.0671	30.6556	46.5906
TcCLB.510149.130	Q4DHQ2	Uncharacterized protein	8.58168	3.10126	0.043455	0	4.87759	0	1.62586	60.0537	42.923	36.7768	46.5845
TcCLB.503651.30	Q4CTF2	Uncharacterized protein	15.8477	3.9862	0.0104362	0	2.57895	0	0.859652	53.5824	56.7374	29.1678	46.4959
TcCLB.506123.20	Q4CYD5	Uncharacterized protein	249.889	7.96514	0.000572252	0	0	0	0	54.2054	45.9177	38.3591	46.1607
TcCLB.503785.30	Q4CRW3	Uncharacterized protein	243.01	7.92487	0.000620481	0	0	0	0	56.6522	53.9891	27.755	46.1321
TcCLB.419417.10	Q4CMD5	Uncharacterized protein	230.193	7.8467	0.000729011	0	0	0	0	77.6945	52.8873	7.25029	45.944
TcCLB.506925.340	Q4E4L5	Uncharacterized protein	248.749	7.95855	0.000572252	0	0	0	0	51.7963	44.8741	40.3709	45.6804
TcCLB.504059.24	Q4CVM2	Uncharacterized protein	238.61	7.89851	0.000651919	0	0	0	0	48.9281	61.0989	26.4506	45.4925
TcCLB.511021.90	Q4DAB2	Uncharacterized protein	11.5029	3.52393	0.0163038	0	0	4.05694	1.35231	53.4289	52.3317	30.5385	45.433
TcCLB.503789.70	Q4CZL3	Uncharacterized protein	21.5602	4.4303	0.00797091	0	1.8143	0	0.604768	53.0528	57.2114	25.9916	45.4186
TcCLB.506181.80	Q4DHJ7	Uncharacterized protein	9.12906	3.19047	0.021331	0	0	5.30289	1.76763	40.7387	57.3111	38.0165	45.3554
TcCLB.507063.144	Q4E018	Uncharacterized protein	9.15978	3.19531	0.0364351	0	4.48738	0	1.49579	55.2494	39.4892	40.6016	45.1134
TcCLB.508479.380	Q4E2I2	Uncharacterized protein	242.132	7.91965	0.000620481	0	0	0	0	55.2882	45.7565	34.2149	45.0865
TcCLB.511727.280	Q4DY31	Uncharacterized protein	15.8243	3.98407	0.0143318	0	2.63964	0	0.879879	40.6246	44.5221	49.7569	44.9679
TcCLB.508307.60	Q4DRY9	Uncharacterized protein	7.79091	2.96179	0.0478545	2.62084	1.01524	2.13555	1.92388	44.5308	52.8607	37.509	44.9668
TcCLB.509509.50	Q4CWE3	Uncharacterized protein	238.713	7.89913	0.000651919	0	0	0	0	39.0424	62.0119	33.1546	44.7363
TcCLB.506835.131	Q4DGP2	Uncharacterized protein	9.31564	3.21966	0.0430167	0	4.18079	0	1.3936	35.3888	73.5824	25.2184	44.7298
TcCLB.507025.40	Q4D4P3	Uncharacterized protein	242.577	7.9223	0.000620481	0	0	0	0	40.7942	53.0135	39.9718	44.5932
TcCLB.509537.70	Q4DBS6	Uncharacterized protein	11.9503	3.57898	0.0178072	3.51745	0	0	1.17248	54.5224	49.961	28.7663	44.4166
TcCLB.511507.120	Q4DB06	Uncharacterized protein	9.66958	3.27345	0.0409372	0	4.10431	0	1.3681	50.533	48.1576	34.041	44.2438
TcCLB.510435.20	Q4CUK7	Uncharacterized protein	13.0229	3.70298	0.0131293	0	0	3.38726	1.12909	44.6093	62.5876	25.4974	44.2314
TcCLB.509065.36	Q4DHF4	Uncharacterized protein	8.20813	3.03705	0.0490589	0	4.87759	0	1.62586	45.0403	46.5	40.4545	43.9983
TcCLB.509399.110	Q4DUM9	Uncharacterized protein	25.988	4.69977	0.00583501	0	1.41707	0	0.472356	52.3415	58.1946	21.3693	43.9685
TcCLB.507011.190	Q4DU98	Uncharacterized protein	240.003	7.90691	0.000651919	0	0	0	0	41.7316	49.1276	40.8903	43.9165
TcCLB.508199.60	Q4D664	Uncharacterized protein	9.66277	3.27244	0.0245787	4.34405	0	0	1.44802	46.6167	54.2977	30.4512	43.7885
TcCLB.511625.60	Q4DGJ4	Uncharacterized protein	234.47	7.87326	0.000714344	0	0	0	0	29.4297	67.3111	34.6037	43.7815
TcCLB.506795.70	Q4DA81	Uncharacterized protein	14.4072	3.84872	0.0167545	0	2.73621	0	0.912069	37.8997	56.1838	37.1356	43.7397
TcCLB.509571.60	Q4D0Q4	Uncharacterized protein	237.021	7.88887	0.000681816	0	0	0	0	27.5246	64.3846	39.2286	43.7126
TcCLB.509637.18	Q4CNU7	Uncharacterized protein	236.333	7.88468	0.000681816	0	0	0	0	37.516	55.3587	37.9454	43.6067
TcCLB.506635.104	Q4DIQ1	Uncharacterized protein	10.0167	3.32434	0.0362012	0	3.80287	0	1.26762	35.1161	69.7196	25.8061	43.5473
TcCLB.504625.74	Q4D677	Uncharacterized protein	240.645	7.91076	0.000651919	0	0	0	0	32.039	50.8881	47.0895	43.3389
TcCLB.510031.40	Q4D0E3	Uncharacterized protein	235.072	7.87696	0.000714344	0	0	0	0	40.9817	50.9888	37.9246	43.2984
TcCLB.506977.30	Q4DBY6	Uncharacterized protein	8.43466	3.07633	0.0439648	0	4.54802	0	1.51601	41.997	56.699	30.8627	43.1863
TcCLB.511715.40	Q4D5A3	Uncharacterized protein	228.848	7.83825	0.000729011	0	0	0	0	11.1791	85.2285	32.861	43.0895
TcCLB.507089.120	Q4DWN1	Uncharacterized protein	230.827	7.85067	0.000729011	0	0	0	0	56.3003	41.3901	31.523	43.0711
TcCLB.511521.40	Q4CPX2	Uncharacterized protein	231.341	7.85388	0.000729011	0	0	0	0	40.1374	52.8223	35.5826	42.8474
TcCLB.506699.10	Q4CSI9	Uncharacterized protein	7.84175	2.97118	0.0439648	5.33012	0	0	1.77671	31.7769	60.5663	35.8066	42.7166
TcCLB.505807.54	Q4DQI3	Uncharacterized protein	15.7348	3.97589	0.0143318	0	2.3869	0	0.795635	60.6127	40.2594	26.9958	42.6226
TcCLB.510119.40	Q4CXH9	Uncharacterized protein	230.707	7.84992	0.000729011	0	0	0	0	51.0995	39.8434	36.414	42.4523
TcCLB.508667.20	Q4CU15	Uncharacterized protein	10.3296	3.36871	0.0342943	2.19952	1.70407	0	1.3012	51.1407	37.4898	38.5458	42.3921
TcCLB.506559.290	Q4E5A1	Uncharacterized protein	9.69279	3.27691	0.0204953	0	0	4.52355	1.50785	36.4063	61.5048	29.1865	42.3659
TcCLB.504105.87	Q4DZA4	Uncharacterized protein	221.846	7.79341	0.000844597	0	0	0	0	48.4644	54.8461	23.7436	42.3514
TcCLB.508707.234	Q4E251	Uncharacterized protein	225.796	7.81888	0.000812559	0	0	0	0	51.7963	44.4254	30.4512	42.2243
TcCLB.508397.64	Q4D3E0	Uncharacterized protein	225.284	7.8156	0.000812559	0	0	0	0	49.3298	47.011	30.2095	42.1834
TcCLB.508461.540	Q4E4Q5	Uncharacterized protein	15.1612	3.92232	0.0131293	1.46511	1.13509	0	0.866732	41.9262	45.7822	38.5133	42.0739
TcCLB.507771.80	Q4DCL5	Uncharacterized protein	9.79637	3.29225	0.0296421	4.06937	0	0	1.35646	35.1778	63.5804	27.3372	42.0318
TcCLB.505073.20	Q4CV88	Uncharacterized protein	23.2147	4.53697	0.00583501	0.9155	0.70928	0	0.541594	37.6601	53.5747	34.7617	41.9988
TcCLB.511827.50	Q4DQB6	Uncharacterized protein	224.283	7.80918	0.000812559	0	0	0	0	41.437	53.1585	31.232	41.9425
TcCLB.510517.80	Q4DDE6	Uncharacterized protein	213.334	7.73697	0.00097176	0	0	0	0	48.391	63.1964	14.049	41.8788
TcCLB.508257.100	Q4DX49	Uncharacterized protein	228.321	7.83492	0.000771151	0	0	0	0	44.4716	42.3811	38.4485	41.7671
TcCLB.509715.26	Q4DGF3	Uncharacterized protein	220.102	7.78203	0.000844597	0	0	0	0	51.2835	48.8728	25.1248	41.7603
TcCLB.511589.20	Q4DNS6	Uncharacterized protein	10.0457	3.32851	0.0211422	0	0	4.30356	1.43452	29.9128	64.515	30.8523	41.76
TcCLB.507019.90	Q4DA47	Uncharacterized protein	15.8296	3.98455	0.0135125	0	2.37847	0	0.792823	45.7565	43.6056	35.8672	41.7431
TcCLB.510187.220	Q4E4D0	Uncharacterized protein	220.538	7.78488	0.000844597	0	0	0	0	44.8629	51.8231	27.9736	41.5532
TcCLB.511239.130	Q4DJ33	Uncharacterized protein	8.5588	3.09741	0.0497497	0	4.32866	0	1.44289	61.6226	33.3309	29.3742	41.4426
TcCLB.508717.56	Q4D9H4	Uncharacterized protein	8.59431	3.10338	0.0377867	4.73466	0	0	1.57822	39.5176	47.075	37.338	41.3102
TcCLB.511211.80	Q4DTN8	Uncharacterized protein	13.9219	3.79929	0.0164374	2.72354	0	0	0.907847	64.9483	35.5898	22.2736	40.9373
TcCLB.506737.60	Q4DGS5	Uncharacterized protein	215.459	7.75127	0.000923871	0	0	0	0	41.997	55.5873	25.1474	40.9106
TcCLB.503887.30	Q4CYT9	Uncharacterized protein	22.9428	4.51997	0.00599899	0	1.58752	0	0.529172	51.3077	32.5972	38.3034	40.7361
TcCLB.506629.160	Q4DQC8	Uncharacterized protein	218.821	7.77361	0.000875927	0	0	0	0	54.2843	36.6439	31.0274	40.6519
TcCLB.506855.350	Q4E1U1	Uncharacterized protein	214.644	7.7458	0.000923871	0	0	0	0	28.2525	65.8153	27.6829	40.5836
TcCLB.506227.140	Q4DSV6	Uncharacterized protein	11.6802	3.54599	0.0247613	0	3.05264	0	1.01755	49.3298	48.1303	24.1676	40.5426
TcCLB.511277.280	Q4E5G6	Uncharacterized protein	11.3643	3.50643	0.0296421	1.9179	1.48589	0	1.1346	36.589	44.676	40.3327	40.5326
TcCLB.508181.50	Q4DRA3	Uncharacterized protein	11.6545	3.54281	0.0164374	0	0	3.53968	1.17989	49.2065	44.4254	27.9136	40.5152
TcCLB.509029.30	Q4DL61	Uncharacterized protein	218.697	7.77279	0.000875927	0	0	0	0	37.4754	49.7442	34.097	40.4388
TcCLB.509215.13	Q4D2G9	Uncharacterized protein	212.949	7.73436	0.00097176	0	0	0	0	31.1557	63.0937	26.7116	40.3203
TcCLB.507257.90	Q4DJG8	Uncharacterized protein	229.986	7.8454	0.000729011	0	0	0	0	20.7185	46.0707	54.1355	40.3083
TcCLB.511635.69	Q4CTD2	Uncharacterized protein	206.483	7.68988	0.00107382	0	0	0	0	58.7381	45.7993	15.6965	40.078
TcCLB.506943.69	Q4DCN8	Uncharacterized protein	7.84962	2.97262	0.0359284	0	0	5.30289	1.76763	50.4384	44.3699	24.7107	39.8397
TcCLB.510357.120	Q4DBV2	Uncharacterized protein	205.045	7.6798	0.00107382	0	0	0	0	50.3575	52.5609	16.4474	39.7886
TcCLB.508647.130	Q4DV50	Uncharacterized protein	17.1775	4.10245	0.011083	2.17202	0	0	0.724008	53.0912	34.5531	31.72	39.7881
TcCLB.506885.170	Q4E4I3	Uncharacterized protein	9.86072	3.30169	0.0232213	0	0	4.26468	1.42156	46.8039	37.1698	35.1595	39.7111
TcCLB.510155.60	Q4E0H0	Uncharacterized protein	23.0713	4.52803	0.00697205	0	1.5126	0	0.5042	36.0828	48.8069	34.2149	39.7015
TcCLB.503703.20	Q4D869	Uncharacterized protein	11.382	3.50868	0.0182248	0	0	3.49598	1.16533	34.5309	57.2837	26.3159	39.3768
TcCLB.510629.410	Q4E3W8	Uncharacterized protein	208.323	7.70267	0.00101528	0	0	0	0	58.0119	35.5403	24.361	39.3044
TcCLB.510445.40	Q4CSC5	Uncharacterized protein	14.3633	3.84432	0.0164374	0	2.48379	0	0.82793	43.96	38.2506	35.5826	39.2644
TcCLB.511655.40	Q4CX57	Uncharacterized protein	211.852	7.72691	0.00097176	0	0	0	0	40.6592	43.802	32.9109	39.124
TcCLB.506963.100	Q4DB20	Uncharacterized protein	7.69197	2.94335	0.0490589	4.88095	0	0	1.62698	32.009	58.2355	27.0868	39.1104
TcCLB.505999.60	Q4DNW1	Uncharacterized protein	203.729	7.67051	0.00111237	0	0	0	0	26.9072	68.3796	21.9706	39.0858
TcCLB.511635.50	Q4CTD4	Uncharacterized protein	8.11513	3.02061	0.0388131	0	0	4.9506	1.6502	14.4885	77.6667	24.8437	38.9996
TcCLB.510519.50	Q4DEB1	Uncharacterized protein	12.8654	3.68543	0.0182248	2.89603	0	0	0.965344	39.7105	42.78	33.8347	38.7751
TcCLB.421619.10	Q4CLW2	Uncharacterized protein	12.034	3.58904	0.0273628	0	2.8582	0	0.952735	45.0881	44.0166	26.9384	38.6811
TcCLB.507601.50	Q4DDM5	Uncharacterized protein	8.81856	3.14054	0.0377867	0	1.39072	2.92536	1.43869	43.877	45.894	26.2149	38.662
TcCLB.510889.300	Q4E2M1	Uncharacterized protein	11.2788	3.49554	0.0262979	1.82523	1.41409	0	1.07977	35.9092	43.5543	36.2515	38.5716
TcCLB.506733.110	Q4DIH1	Uncharacterized protein	204.287	7.67446	0.00111237	0	0	0	0	58.0893	33.8303	23.7159	38.5452
TcCLB.509231.30	Q4D0S2	Uncharacterized protein	8.66518	3.11523	0.0414257	4.13719	0	0	1.37906	49.3298	49.3615	16.9173	38.5362
TcCLB.509065.30	Q4DHF6	Uncharacterized protein	24.6754	4.625	0.00852809	0	1.32501	0	0.441671	43.8433	46.6408	24.9764	38.4868
TcCLB.506025.10	Q4D1S5	Uncharacterized protein	208.73	7.7055	0.00101528	0	0	0	0	36.3483	45.0315	33.8347	38.4048
TcCLB.506977.40	Q4DBY5	Uncharacterized protein	15.6598	3.96899	0.011083	2.40668	0	0	0.802225	35.87	34.1839	44.988	38.3473
TcCLB.507723.150	Q4DQJ1	Uncharacterized protein	15.3097	3.93638	0.018887	0	2.25119	0	0.750398	32.914	47.8757	33.9478	38.2459
TcCLB.506727.80	Q4DAM9	Uncharacterized protein	19.8461	4.31078	0.0128992	0	1.71274	0	0.570914	39.5392	41.4486	33.5764	38.1881
TcCLB.506419.30	Q4CSR9	Uncharacterized protein	200.987	7.65096	0.00118502	0	0	0	0	48.0231	42.4967	23.5274	38.0157
TcCLB.508909.300	Q4E1K1	Uncharacterized protein	11.4459	3.51676	0.0273628	1.21512	1.88282	0	1.03265	37.67	41.4222	34.7811	37.9578
TcCLB.503583.60	Q4D689	Uncharacterized protein	10.1087	3.33752	0.0431068	1.91368	1.48261	0	1.1321	47.9173	42.4031	22.3577	37.5594
TcCLB.511479.30	Q4CQG9	Uncharacterized protein	195.388	7.6102	0.00123142	0	0	0	0	38.1063	55.145	19.3604	37.5372
TcCLB.509065.140	Q4DHE2	Uncharacterized protein	195.691	7.61243	0.00123142	0	0	0	0	49.8779	43.8769	18.797	37.5173
TcCLB.506359.50	Q4D2U9	Uncharacterized protein	202.041	7.6585	0.00111237	0	0	0	0	36.9974	40.6826	33.4629	37.0476
TcCLB.508647.80	Q4DV55	Uncharacterized protein	14.8183	3.88931	0.00955126	0	0	2.44116	0.81372	39.2937	45.9573	25.376	36.8757
TcCLB.511025.60	Q4DD38	Uncharacterized protein	200.15	7.64494	0.00118502	0	0	0	0	42.4828	35.8143	32.0202	36.7724
TcCLB.507049.140	Q4DPW9	Uncharacterized protein	191.538	7.58149	0.00139122	0	0	0	0	38.8472	51.6052	19.6087	36.6871
TcCLB.505171.90	Q4D902	Uncharacterized protein	11.7226	3.55123	0.0290783	0	2.87653	0	0.958842	30.9892	42.1893	36.8711	36.6832
TcCLB.506227.100	Q4DSW0	Uncharacterized protein	192.834	7.59121	0.00132684	0	0	0	0	40.5362	47.2154	22.0661	36.6059
TcCLB.509901.110	Q4DDT4	Uncharacterized protein	12.0917	3.59594	0.0232213	1.54593	1.1977	0	0.914542	39.6306	47.4292	22.5765	36.5455
TcCLB.506605.139	Q4DUW8	Uncharacterized protein	191.141	7.57849	0.00139122	0	0	0	0	46.1878	44.0166	19.3957	36.5334
TcCLB.510349.20	Q4D3S4	Uncharacterized protein	195.702	7.61251	0.00123142	0	0	0	0	52.2507	30.3097	26.7116	36.424
TcCLB.508231.204	Q4DW54	Uncharacterized protein	186.732	7.54483	0.00147316	0	0	0	0	33.1496	59.2338	16.2407	36.208
TcCLB.511743.30	Q4CTP1	Uncharacterized protein	9.72333	3.28145	0.0479888	1.9179	1.48589	0	1.1346	43.4494	42.4967	22.4071	36.1177
TcCLB.509055.30	Q4CXL8	Uncharacterized protein	11.5498	3.52979	0.0156857	0	0	3.16043	1.05348	39.3097	42.971	26.0557	36.1121
TcCLB.511133.10	Q4CVY9	Uncharacterized protein	7.9616	2.99306	0.049506	4.2381	0	0	1.4127	40.4264	50.5654	17.33	36.1073
TcCLB.507099.20	Q4DSH7	Uncharacterized protein	11.4654	3.51922	0.0319603	1.6612	1.28701	0	0.982739	36.6437	40.584	31.0529	36.0935
TcCLB.510121.60	Q4DQ23	Uncharacterized protein	193.913	7.59927	0.00132684	0	0	0	0	33.3453	46.6074	28.3166	36.0898
TcCLB.511589.100	Q4DNR7	Uncharacterized protein	186.99	7.54681	0.00147316	0	0	0	0	26.0845	63.9214	18.2561	36.0873
TcCLB.510183.40	Q4CX64	Uncharacterized protein	196.791	7.62052	0.00123142	0	0	0	0	32.1716	42.923	33.0992	36.0646
TcCLB.440099.10	Q4CM34	Uncharacterized protein	11.6612	3.54364	0.0376489	0	2.70324	0	0.901081	47.844	39.6478	20.3823	35.958
TcCLB.508693.190	Q4DTU7	Uncharacterized protein	9.0098	3.1715	0.0479888	2.0686	1.60264	0	1.22374	40.0805	44.0728	23.5634	35.9056
TcCLB.508707.270	Q4E250	Uncharacterized protein	9.41822	3.23545	0.0450292	2.00649	1.55452	0	1.187	41.2696	38.1896	28.1305	35.8632
TcCLB.510741.100	Q4DRL5	Uncharacterized protein	10.8586	3.44077	0.0249222	0	0	3.33932	1.11311	39.0916	43.0749	25.1366	35.7677
TcCLB.510181.130	Q4DDI0	Uncharacterized protein	185.343	7.53405	0.00157937	0	0	0	0	38.1503	51.7387	17.2528	35.7139
TcCLB.505183.10	Q4DJ71	Uncharacterized protein	20.0869	4.32819	0.011128	0	1.52287	0	0.507622	31.6403	52.4885	22.9647	35.6978
TcCLB.510759.110	Q4DS84	Uncharacterized protein	191.468	7.58096	0.00139122	0	0	0	0	32.2505	45.6361	28.7276	35.5381
TcCLB.506375.120	Q4DE72	Uncharacterized protein	188.472	7.5582	0.00147316	0	0	0	0	48.8315	33.2401	23.9235	35.3317
TcCLB.507681.230	Q4DW31	Uncharacterized protein	10.2821	3.36207	0.0354686	3.32877	0	0	1.10959	34.7293	38.7705	32.0846	35.1948
TcCLB.510889.330	Q4E2L8	Uncharacterized protein	189.831	7.56857	0.00139122	0	0	0	0	33.653	43.2262	28.6735	35.1842
TcCLB.506303.90	Q4DN43	Uncharacterized protein	15.9996	3.99996	0.0176041	0	1.9454	0	0.648465	35.9281	41.3724	27.8696	35.0567
TcCLB.507913.10	Q4CQ48	Uncharacterized protein	180.673	7.49724	0.00167997	0	0	0	0	48.0966	42.3099	14.5006	34.969
TcCLB.503697.70	Q4DKF8	Uncharacterized protein	203.702	7.67031	0.00111237	0	0	0	0	39.8433	12.6568	52.0534	34.8512
TcCLB.510121.190	Q4DQ10	Uncharacterized protein	205.298	7.68157	0.00107382	0	0	0	0	51.1148	0	53.4232	34.846
TcCLB.469785.20	Q4CT01	Uncharacterized protein	9.80247	3.29314	0.0416384	3.32877	0	0	1.10959	33.7371	49.1724	21.3897	34.7664
TcCLB.509027.30	Q4D7Q8	Uncharacterized protein	19.0436	4.25123	0.0106643	0	1.64172	0	0.547242	40.4264	28.8945	34.6599	34.6603
TcCLB.510121.100	Q4DQ19	Uncharacterized protein	181.211	7.50152	0.00167997	0	0	0	0	38.7262	46.1322	18.9727	34.6104
TcCLB.503837.30	Q4CWQ6	Uncharacterized protein	12.3165	3.62252	0.0196827	0	0	2.75462	0.918205	41.3161	41.2946	20.7353	34.4487
TcCLB.506825.100	Q4DZF2	Uncharacterized protein	20.2533	4.34008	0.0125296	0	1.45223	0	0.484076	44.7002	37.8065	20.8045	34.4371
TcCLB.509429.240	Q4E0K5	Uncharacterized protein	17.6124	4.13852	0.011128	0	0	1.89541	0.631804	33.2828	39.6478	29.8941	34.2749
TcCLB.504037.20	Q4CQ82	Uncharacterized protein	9.1883	3.1998	0.0296421	0	0	3.81637	1.27212	44.6761	34.593	23.2556	34.1749
TcCLB.511189.54	Q4D854	Uncharacterized protein	9.83919	3.29854	0.0279039	0	0	3.58449	1.19483	32.7825	41.2387	28.267	34.0961
TcCLB.510969.20	Q4CNT3	Uncharacterized protein	184.624	7.52845	0.00157937	0	0	0	0	37.4194	35.6604	28.946	34.0086
TcCLB.506175.70	Q4DET2	Uncharacterized protein	19.7728	4.30545	0.0125296	1.54593	0	0	0.515308	42.3956	32.4978	26.1888	33.694
TcCLB.509715.130	Q4DGE4	Uncharacterized protein	11.9451	3.57835	0.0296421	0	2.51629	0	0.838763	29.0447	45.2096	26.5618	33.6054
TcCLB.510955.50	Q4CZ82	Uncharacterized protein	200.65	7.64854	0.00118502	0	0	0	0	24.6649	17.6291	58.4051	33.5664
TcCLB.506399.20	Q4D4H7	Uncharacterized protein	9.84406	3.29925	0.0431068	1.784	1.38215	0	1.05538	32.971	41.5569	26.0534	33.5271
TcCLB.506247.400	Q4E114	Uncharacterized protein	186.25	7.5411	0.00147316	0	0	0	0	30.597	33.3242	36.4044	33.4419
TcCLB.511179.140	Q4DF96	Uncharacterized protein	14.9456	3.90165	0.0134482	0	0	2.17492	0.724973	35.8039	40.1868	24.1676	33.3861
TcCLB.508461.450	Q4E4R4	Uncharacterized protein	181.752	7.50583	0.00167997	0	0	0	0	29.3187	40.3585	30.3235	33.3336
TcCLB.508241.110	Q4DG24	Uncharacterized protein	12.1566	3.60366	0.0205336	2.59346	0	0	0.864487	41.7463	32.4165	25.7548	33.3059
TcCLB.511469.10	Q4DCJ2	Uncharacterized protein	183.108	7.51655	0.00157937	0	0	0	0	33.7031	30.4283	34.7617	32.9644
TcCLB.511825.100	Q4DQ42	Uncharacterized protein	176.944	7.46715	0.00179126	0	0	0	0	39.5392	33.9125	25.1823	32.878
TcCLB.469785.10	Q4CT02	Uncharacterized protein	176.675	7.46495	0.00179126	0	0	0	0	41.6307	32.2926	24.6645	32.8626
TcCLB.507709.30	Q4DIW2	Uncharacterized protein	16.2708	4.02421	0.0134482	0	0	1.96376	0.654587	35.2014	35.6005	27.4526	32.7515
TcCLB.509793.60	Q4CY59	Uncharacterized protein	10.4677	3.38787	0.0310122	0	0	3.23259	1.07753	35.4769	33.8092	28.9681	32.7514
TcCLB.503419.54	Q4CZ26	Uncharacterized protein	176.897	7.46677	0.00179126	0	0	0	0	33.5523	37.9704	26.7116	32.7447
TcCLB.509573.40	Q4CUF1	Uncharacterized protein	175.541	7.45566	0.00189719	0	0	0	0	45.7026	29.0362	23.4568	32.7319
TcCLB.508547.190	Q4DRE8	Uncharacterized protein	9.90349	3.30794	0.0334367	3.17084	0	0	1.05695	32.1364	37.8318	27.784	32.5841
TcCLB.510989.60	Q4D5J2	Uncharacterized protein	25.0525	4.64688	0.00885914	0	1.08391	0	0.361303	35.0313	40.5384	22.0661	32.5453
TcCLB.511867.90	Q4DKQ7	Uncharacterized protein	172.636	7.43159	0.00202705	0	0	0	0	27.748	47.011	22.6572	32.472
TcCLB.506529.30	Q4E5S7	Uncharacterized protein	188.981	7.56209	0.00139122	0	0	0	0	27.9142	20.6905	48.6247	32.4098
TcCLB.503965.30	Q4CPT1	Uncharacterized protein	9.14358	3.19276	0.0510808	3.29095	0	0	1.09698	29.4297	50.4834	17.3018	32.405
TcCLB.507787.120	Q4DHR9	Uncharacterized protein	174.432	7.44652	0.00189719	0	0	0	0	33.6083	35.7965	27.1194	32.1747
TcCLB.507991.30	Q4DJF6	Uncharacterized protein	174.081	7.44361	0.00189719	0	0	0	0	35.5946	32.7517	27.6611	32.0025
TcCLB.508693.60	Q4DTV7	Uncharacterized protein	170.092	7.41017	0.00216511	0	0	0	0	35.2014	38.339	22.1732	31.9045
TcCLB.503487.40	Q4CYM0	Uncharacterized protein	17.4216	4.1228	0.015754	0	1.58006	0	0.526688	34.0445	39.9759	21.4445	31.8216
TcCLB.504113.30	Q4CQI8	Uncharacterized protein	10.0405	3.32777	0.0373307	2.9856	0	0	0.9952	28.4791	44.1031	22.6727	31.7516
TcCLB.510225.30	Q4CXU7	Uncharacterized protein	176.084	7.46012	0.00189719	0	0	0	0	29.8825	30.8509	34.16	31.6311
TcCLB.509229.70	Q4DI19	Uncharacterized protein	10.4382	3.3838	0.0373307	2.85793	0	0	0.952642	30.6689	40.5933	23.3726	31.545
TcCLB.511003.120	Q4DNT8	Uncharacterized protein	170.627	7.4147	0.00202705	0	0	0	0	42.2044	25.5949	26.3159	31.3717
TcCLB.503643.6	Q4CY06	Uncharacterized protein	162.302	7.34254	0.00243842	0	0	0	0	31.5711	47.9512	14.5006	31.3409
TcCLB.511361.80	Q4D3L5	Uncharacterized protein	168.239	7.39437	0.00216511	0	0	0	0	38.8236	30.6817	24.1235	31.2096
TcCLB.507081.100	Q4DGT9	Uncharacterized protein	10.366	3.37379	0.0387119	2.85793	0	0	0.952642	40.8918	29.2272	23.3726	31.1639
TcCLB.506581.60	Q4CY18	Uncharacterized protein	166.657	7.38074	0.00228763	0	0	0	0	36.3148	34.6077	22.4732	31.1319
TcCLB.506435.200	Q4E313	Uncharacterized protein	170.355	7.4124	0.00216511	0	0	0	0	30.1843	33.3679	29.5758	31.0427
TcCLB.503755.20	Q4D0M1	Uncharacterized protein	12.8955	3.6888	0.0285588	2.19396	0	0	0.731321	32.6997	42.3811	17.9426	31.0078
TcCLB.506407.110	Q4DCV2	Uncharacterized protein	173.089	7.43537	0.00202705	0	0	0	0	16.5748	39.4892	36.5415	30.8685
TcCLB.511167.30	Q4DHD5	Uncharacterized protein	165.82	7.37348	0.00228763	0	0	0	0	34.1098	34.9142	23.5192	30.8477
TcCLB.507013.30	Q4CSW4	Uncharacterized protein	170.319	7.4121	0.00202705	0	0	0	0	16.5748	43.4381	32.4813	30.8314
TcCLB.506469.60	Q4D9E3	Uncharacterized protein	168.04	7.39266	0.00216511	0	0	0	0	24.3175	39.3965	28.5927	30.7689
TcCLB.507519.167	Q4DNY9	Uncharacterized protein	11.4314	3.51493	0.0373307	0	2.44766	0	0.815887	37.67	26.9245	27.6829	30.7591
TcCLB.508823.40	Q4D6I6	Uncharacterized protein	158.182	7.30544	0.00261452	0	0	0	0	36.9974	43.0934	12.0838	30.7249
TcCLB.506525.30	Q4DK30	Uncharacterized protein	15.4848	3.95278	0.015754	1.86041	0	0	0.620136	39.9286	22.1968	29.3427	30.4894
TcCLB.509161.34	Q4DBB9	Uncharacterized protein	10.6062	3.40683	0.0435743	0	2.53048	0	0.843493	36.9974	35.2582	19.0797	30.4451
TcCLB.507623.125	Q4DF51	Uncharacterized protein	150.026	7.22907	0.00323812	0	0	0	0	52.3783	38.8237	0	30.4006
TcCLB.507515.50	Q4DJ82	Uncharacterized protein	165.946	7.37457	0.00228763	0	0	0	0	33.5372	30.1851	27.3842	30.3688
TcCLB.506725.60	Q4D961	Uncharacterized protein	162.135	7.34105	0.00243842	0	0	0	0	30.563	38.3241	22.0661	30.3178
TcCLB.509053.120	Q4DG08	Uncharacterized protein	10.4544	3.38604	0.0299474	0	0	2.86035	0.95345	36.6237	36.8965	17.43	30.3167
TcCLB.507317.40	Q4D1U6	Uncharacterized protein	12.2512	3.61485	0.041768	0	2.19253	0	0.730844	38.8051	30.5495	21.4911	30.2819
TcCLB.507005.10	Q4D2Q4	Uncharacterized protein	152.48	7.25248	0.00300103	0	0	0	0	64.1724	21.8414	4.49133	30.1684
TcCLB.507609.20	Q4DFC5	Uncharacterized protein	163.875	7.35645	0.00243842	0	0	0	0	27.1422	36.6439	26.595	30.127
TcCLB.510797.20	Q4CYI2	Uncharacterized protein	156.984	7.29447	0.00279623	0	0	0	0	35.254	38.7656	15.943	29.9876
TcCLB.507681.70	Q4DW44	Uncharacterized protein	13.4413	3.7486	0.0299474	0	1.96815	0	0.65605	27.2612	40.4129	22.2597	29.9779
TcCLB.509055.40	Q4CXL7	Uncharacterized protein	164.743	7.36407	0.00228763	0	0	0	0	30.2706	29.649	29.6603	29.8599
TcCLB.508909.70	Q4E1L7	Uncharacterized protein	159.551	7.31787	0.00261452	0	0	0	0	34.7886	33.1532	21.4623	29.8014
TcCLB.508219.160	Q4DNF2	Uncharacterized protein	164.188	7.3592	0.00228763	0	0	0	0	21.47	35.8063	31.5557	29.6106
TcCLB.506205.30	Q4CU01	Uncharacterized protein	12.1095	3.59807	0.0341849	2.21635	0	0	0.738784	30.3907	42.8135	15.5363	29.5802
TcCLB.509471.40	Q4CZH6	Uncharacterized protein	160.015	7.32207	0.00261452	0	0	0	0	40.1522	24.8721	23.6056	29.5433
TcCLB.510819.90	Q4DEN9	Uncharacterized protein	14.8176	3.88924	0.0299474	0	1.78307	0	0.594355	33.6161	26.8056	27.5607	29.3275
TcCLB.511729.30	Q4CVY0	Uncharacterized protein	156.401	7.2891	0.00279623	0	0	0	0	32.1716	35.2582	20.49	29.3066
TcCLB.509551.40	Q4DJJ8	Uncharacterized protein	155.6	7.28169	0.00279623	0	0	0	0	20.9043	46.4839	20.4829	29.2904
TcCLB.507611.330	Q4E3F9	Uncharacterized protein	156.364	7.28877	0.00279623	0	0	0	0	35.0501	31.5468	20.9877	29.1949
TcCLB.509599.40	Q4DP72	Uncharacterized protein	170.301	7.41195	0.00202705	0	0	0	0	13.1463	27.5623	46.3724	29.027
TcCLB.506755.180	Q4DWJ8	Uncharacterized protein	16.3052	4.02726	0.0204953	0	1.56537	0	0.521788	31.3187	32.1424	23.6056	29.0222
TcCLB.504131.40	Q4DMC8	Uncharacterized protein	163.903	7.3567	0.00243842	0	0	0	0	23.6264	27.7117	35.6155	28.9845
TcCLB.510359.160	Q4E555	Uncharacterized protein	153.097	7.2583	0.00300103	0	0	0	0	30.2706	38.4635	18.1257	28.9533
TcCLB.510099.60	Q4DAE6	Uncharacterized protein	11.0154	3.46145	0.0299474	0	0	2.70205	0.900682	26.6889	31.0864	29.0565	28.944
TcCLB.509671.189	Q4DJY3	Uncharacterized protein	152.052	7.24842	0.00300103	0	0	0	0	51.429	21.0049	14.3977	28.9439
TcCLB.507033.4	Q4CVE5	Uncharacterized protein	142.134	7.15111	0.00367307	0	0	0	0	38.9865	47.7692	0	28.9186
TcCLB.510219.20	Q4CRV5	Uncharacterized protein	153.354	7.26072	0.00300103	0	0	0	0	34.0765	33.5572	18.9207	28.8515
TcCLB.511653.30	Q4D4G2	Uncharacterized protein	9.35621	3.22592	0.0323468	0	0	3.1961	1.06537	35.0765	23.3994	27.4955	28.6571
TcCLB.507221.70	Q4D3V3	Uncharacterized protein	10.4513	3.38561	0.036898	1.0044	0	1.63685	0.880417	28.7425	38.2338	18.7753	28.5838
TcCLB.510349.64	Q4D3R9	Uncharacterized protein	10.2201	3.35334	0.0341849	2.6248	0	0	0.874934	34.4265	31.317	19.9328	28.5588
TcCLB.509215.20	Q4D2G6	Uncharacterized protein	158.976	7.31266	0.00261452	0	0	0	0	19.113	34.6077	31.8371	28.5193
TcCLB.506575.54	Q4D7W5	Uncharacterized protein	161.743	7.33756	0.00243842	0	0	0	0	30.7701	19.5491	35.1747	28.498
TcCLB.506627.100	Q4D9C5	Uncharacterized protein	154.37	7.27025	0.00300103	0	0	0	0	28.9365	30.3339	25.5178	28.2627
TcCLB.508577.110	Q4DPC2	Uncharacterized protein	8.82457	3.14153	0.0527769	3.0378	0	0	1.0126	25.3548	37.9704	21.2946	28.2066
TcCLB.508059.30	Q4CXZ0	Uncharacterized protein	16.4731	4.04204	0.0231079	1.55145	0	0	0.517149	33.2976	28.2066	22.6572	28.0538
TcCLB.511731.70	Q4D7F8	Uncharacterized protein	154.083	7.26757	0.00300103	0	0	0	0	40.3916	18.1143	25.6088	28.0383
TcCLB.511735.50	Q4CUQ6	Uncharacterized protein	11.5902	3.53483	0.036898	0	2.14365	0	0.714551	31.3417	31.4404	21.012	27.9314
TcCLB.507949.60	Q4DS12	Uncharacterized protein	149.402	7.22305	0.00323812	0	0	0	0	18.2381	44.0314	21.4445	27.9047
TcCLB.469785.30	Q4CT00	Uncharacterized protein	14.3115	3.8391	0.0292103	0	1.60646	0	0.535487	38.3218	37.6985	7.26759	27.7627
TcCLB.503525.10	Q4CWS8	Uncharacterized protein	147.582	7.20537	0.00347431	0	0	0	0	27.5512	36.7586	18.897	27.7356
TcCLB.511285.100	Q4DH97	Uncharacterized protein	148.249	7.21187	0.00347431	0	0	0	0	32.5291	31	19.6143	27.7145
TcCLB.509053.50	Q4DG15	Uncharacterized protein	143.997	7.1699	0.00367307	0	0	0	0	38.2104	32.3682	12.48	27.6862
TcCLB.509633.40	Q4CV21	Uncharacterized protein	148.435	7.21369	0.00347431	0	0	0	0	42.2252	21.4615	19.3078	27.6649
TcCLB.506519.80	Q4DFF2	Uncharacterized protein	8.15732	3.0281	0.0527769	0	0	3.52207	1.17402	27.0578	31.9254	23.9873	27.6568
TcCLB.511623.20	Q4CPQ4	Uncharacterized protein	147.361	7.20321	0.00347431	0	0	0	0	19.1838	40.2205	22.5565	27.3203
TcCLB.509767.30	Q4DSD2	Uncharacterized protein	10.1068	3.33726	0.0527769	0	2.46109	0	0.820362	30.3013	25.2673	25.9791	27.1826
TcCLB.507019.130	Q4DA43	Uncharacterized protein	148.934	7.21853	0.00323812	0	0	0	0	20.811	33.0546	27.1886	27.0181
TcCLB.507641.100	Q4DYR6	Uncharacterized protein	18.1498	4.18188	0.0182961	1.25732	0	0	0.419108	28.4842	39.2892	12.486	26.7531
TcCLB.507943.50	Q4CXQ6	Uncharacterized protein	139.596	7.12511	0.00398693	0	0	0	0	31.5831	34.9142	13.6164	26.7046
TcCLB.508209.70	Q4DFB4	Uncharacterized protein	12.6215	3.65781	0.043985	0	1.83909	0	0.61303	22.6432	39.1116	18.0267	26.5938
TcCLB.509105.80	Q4DKI6	Uncharacterized protein	11.7344	3.55267	0.043985	0	2.00928	0	0.669758	20.1001	38.3104	21.2098	26.5401
TcCLB.508277.200	Q4E0X6	Uncharacterized protein	150.269	7.23141	0.00323812	0	0	0	0	29.3512	18.0992	32.143	26.5311
TcCLB.507801.160	Q4DPK9	Uncharacterized protein	12.8725	3.68622	0.0504426	0	1.73035	0	0.576784	37.2827	32.9923	9.13276	26.4692
TcCLB.511821.100	Q4DQT7	Uncharacterized protein	21.0784	4.39769	0.0168516	1.08196	0	0	0.360652	30.3166	30.121	18.9609	26.4662
TcCLB.507775.30	Q4CTU8	Uncharacterized protein	15.3762	3.94263	0.026807	1.58542	0	0	0.528473	25.5201	29.725	24.0794	26.4415
TcCLB.510359.140	Q4E557	Uncharacterized protein	143.311	7.163	0.00367307	0	0	0	0	44.652	14.1843	20.4175	26.4179
TcCLB.510879.100	Q4DJX3	Uncharacterized protein	138.845	7.11733	0.0043576	0	0	0	0	28.3261	34.7073	15.86	26.2978
TcCLB.511409.20	Q4D2A7	Uncharacterized protein	143.481	7.16471	0.00367307	0	0	0	0	13.8493	36.9551	27.1401	25.9815
TcCLB.509023.30	Q4DRP3	Uncharacterized protein	136.604	7.09386	0.0043576	0	0	0	0	23.4549	39.1167	15.3214	25.9643
TcCLB.508029.40	Q4CV03	Uncharacterized protein	137.465	7.10292	0.0043576	0	0	0	0	46.8215	16.7327	14.3367	25.9637
TcCLB.506591.90	Q4D7U5	Uncharacterized protein	144.03	7.17022	0.00367307	0	0	0	0	23.906	26.5793	27.328	25.9378
TcCLB.510533.100	Q4DX04	Uncharacterized protein	144.776	7.17768	0.00367307	0	0	0	0	34.7414	15.0492	27.8517	25.8808
TcCLB.508479.174	Q4E2K7	Uncharacterized protein	10.2704	3.36042	0.0310045	0	0	2.51487	0.838291	30.3602	26.3028	20.7335	25.7988
TcCLB.503801.60	Q4CYE1	Uncharacterized protein	136.53	7.09307	0.0043576	0	0	0	0	35.5175	26.3261	15.4673	25.7703
TcCLB.506367.160	Q4DFW1	Uncharacterized protein	10.9609	3.45429	0.0478545	2.19396	0	0	0.731321	36.6237	21.1905	19.2243	25.6795
TcCLB.511529.190	Q4DMX6	Uncharacterized protein	135.053	7.07739	0.00471579	0	0	0	0	29.4449	33.1628	14.4256	25.6778
TcCLB.510099.40	Q4DAE8	Uncharacterized protein	15.4008	3.94493	0.0292103	1.53229	0	0	0.510764	21.0108	30.4701	25.0627	25.5145
TcCLB.508277.300	Q4E0W8	Uncharacterized protein	135.323	7.08026	0.00471579	0	0	0	0	28.5117	31.7	16.2965	25.5028
TcCLB.508141.20	Q4D642	Uncharacterized protein	136.097	7.0885	0.00471579	0	0	0	0	29.0108	28.799	18.3584	25.3894
TcCLB.504215.30	Q4D1M3	Uncharacterized protein	131.981	7.04418	0.00510487	0	0	0	0	26.8201	37.2741	12.0447	25.3796
TcCLB.509733.40	Q4DWD0	Uncharacterized protein	8.14389	3.02572	0.0504426	0	0	3.11866	1.03955	34.2266	26.0942	15.6504	25.3237
TcCLB.506529.660	Q4E5L6	Uncharacterized protein	12.277	3.61789	0.043985	0	1.90143	0	0.633811	24.8739	22.3103	28.6735	25.2859
TcCLB.509069.14	Q4CT89	Uncharacterized protein	132.189	7.04646	0.00510487	0	0	0	0	31.0778	32.085	12.688	25.2836
TcCLB.507159.20	Q4D0Z3	Uncharacterized protein	12.0336	3.58899	0.0362012	1.86841	0	0	0.622803	18.9363	43.523	13.0973	25.1855
TcCLB.508153.240	Q4E666	Uncharacterized protein	137.392	7.10215	0.0043576	0	0	0	0	28.7326	23.6817	22.827	25.0804
TcCLB.510351.110	Q4D8Y9	Uncharacterized protein	134.186	7.06809	0.00471579	0	0	0	0	27.8245	29.5761	17.8261	25.0756
TcCLB.508303.20	Q4DDZ8	Uncharacterized protein	134.23	7.06856	0.00471579	0	0	0	0	24.054	32.0926	18.8552	25.0006
TcCLB.503613.70	Q4CYK0	Uncharacterized protein	129.108	7.01243	0.0055297	0	0	0	0	27.998	36.6876	10.2876	24.9911
TcCLB.507801.150	Q4DPL0	Uncharacterized protein	131.08	7.03431	0.00510487	0	0	0	0	37.984	23.0354	13.5339	24.8511
TcCLB.508535.40	Q4CYW8	Uncharacterized protein	135.427	7.08137	0.00471579	0	0	0	0	27.3237	24.9072	22.1167	24.7825
TcCLB.510729.50	Q4DWY0	Uncharacterized protein	130.752	7.03069	0.00510487	0	0	0	0	25.7303	33.0498	15.3462	24.7088
TcCLB.510343.10	Q4CMI1	Uncharacterized protein	10.4526	3.38579	0.0478545	0	2.17834	0	0.726113	28.4963	19.1695	26.2794	24.6484
TcCLB.509561.60	Q4DDV9	Uncharacterized protein	136.924	7.09723	0.0043576	0	0	0	0	15.7828	31.4492	26.7116	24.6479
TcCLB.508119.160	Q4DQ58	Uncharacterized protein	131.225	7.0359	0.00510487	0	0	0	0	27.6407	29.7772	16.4856	24.6345
TcCLB.509633.30	Q4CV22	Uncharacterized protein	130.914	7.03247	0.00510487	0	0	0	0	18.6894	38.1661	17.0045	24.62
TcCLB.509099.160	Q4DNX0	Uncharacterized protein	17.2065	4.10488	0.0231079	0	0	1.25744	0.419145	36.8002	25.8644	10.8175	24.494
TcCLB.510763.60	Q4D1N1	Uncharacterized protein	133.239	7.05787	0.00510487	0	0	0	0	19.2631	30.596	23.0691	24.3094
TcCLB.506821.120	Q4DNN3	Uncharacterized protein	127.257	6.9916	0.0055297	0	0	0	0	22.1497	37.3459	13.3558	24.2838
TcCLB.505807.254	Q4DQG5	Uncharacterized protein	129.749	7.01958	0.0055297	0	0	0	0	31.0778	24.6808	16.9173	24.2253
TcCLB.509429.130	Q4E0L6	Uncharacterized protein	9.49147	3.24663	0.0381642	0	0	2.52834	0.842781	36.0724	20.2735	16.3132	24.2197
TcCLB.507029.41	Q4CVR8	Uncharacterized protein	123.616	6.94972	0.00639402	0	0	0	0	27.4677	37.3951	7.6897	24.1842
TcCLB.506247.74	Q4E148	Uncharacterized protein	133.88	7.0648	0.00471579	0	0	0	0	10.6797	35.6217	26.1608	24.1541
TcCLB.511189.60	Q4D853	Uncharacterized protein	11.3455	3.50405	0.0362012	1.98812	0	0	0.662708	34.3728	18.0729	19.7434	24.063
TcCLB.506773.20	Q4DQG1	Uncharacterized protein	11.6646	3.54406	0.0548348	0	1.8492	0	0.616398	18.4987	31.19	22.3086	23.9991
TcCLB.506181.110	Q4DHJ3	Uncharacterized protein	123.124	6.94396	0.00639402	0	0	0	0	36.7213	27.6277	7.57493	23.9746
TcCLB.510121.40	Q4DQ25	Uncharacterized protein	132.696	7.05198	0.00510487	0	0	0	0	14.2358	30.2639	26.8245	23.7747
TcCLB.509429.150	Q4E0L4	Uncharacterized protein	11.02	3.46205	0.0445117	1.90947	0	0	0.636491	27.3211	33.6309	10.0389	23.6636
TcCLB.505939.65	Q4D6K6	Uncharacterized protein	127.953	6.99947	0.0055297	0	0	0	0	27.8475	23.8846	19.1002	23.6108
TcCLB.511237.70	Q4D7C7	Uncharacterized protein	124.855	6.9641	0.00595809	0	0	0	0	28.1672	26.8431	15.3329	23.4477
TcCLB.506227.170	Q4DSV3	Uncharacterized protein	125.619	6.97291	0.00595809	0	0	0	0	18.4987	33.4953	18.1257	23.3732
TcCLB.506649.60	Q4DE33	Uncharacterized protein	126.664	6.98486	0.00595809	0	0	0	0	21.8418	28.2491	19.8728	23.3212
TcCLB.504005.50	Q4CY43	Uncharacterized protein	10.1338	3.3411	0.0418032	0	0	2.27267	0.757556	28.2676	23.7696	17.9221	23.3198
TcCLB.507163.90	Q4D5E9	Uncharacterized protein	136.203	7.08962	0.0043576	0	0	0	0	21.034	12.5283	36.0674	23.2099
TcCLB.511555.30	Q4DFT0	Uncharacterized protein	121.738	6.92764	0.00639402	0	0	0	0	27.5667	29.0362	12.7946	23.1325
TcCLB.506755.150	Q4DWK1	Uncharacterized protein	125.108	6.96703	0.00595809	0	0	0	0	28.682	22.5101	18.1848	23.1256
TcCLB.507979.20	Q4CZE7	Uncharacterized protein	117.999	6.88263	0.00701735	0	0	0	0	26.1358	36.2286	6.98422	23.1162
TcCLB.508207.210	Q4DVL2	Uncharacterized protein	132.858	7.05374	0.00510487	0	0	0	0	31.234	7.44143	30.6042	23.0932
TcCLB.511211.180	Q4DTM7	Uncharacterized protein	126.726	6.98557	0.00595809	0	0	0	0	19.9217	27.2396	22.0661	23.0758
TcCLB.504427.64	Q4DYN7	Uncharacterized protein	121.527	6.92513	0.00639402	0	0	0	0	46.5585	11.0925	11.405	23.0186
TcCLB.503767.20	Q4CRS3	Uncharacterized protein	125.874	6.97584	0.00595809	0	0	0	0	17.7081	29.5325	21.6889	22.9765
TcCLB.510329.300	Q4E3I3	Uncharacterized protein	124.106	6.95542	0.00595809	0	0	0	0	41.7151	9.93856	17.0309	22.8949
TcCLB.509719.30	Q4D7J8	Uncharacterized protein	129.919	7.02147	0.0055297	0	0	0	0	26.0352	14.3645	28.1956	22.8651
TcCLB.508409.260	Q4DWS0	Uncharacterized protein	25.073	4.64806	0.0250498	0	0.732434	0	0.244145	28.1808	20.9478	19.3288	22.8191
TcCLB.511021.51	Q4DAB6	Uncharacterized protein	122.568	6.93744	0.00639402	0	0	0	0	21.9476	29.2822	17.2041	22.8113
TcCLB.506529.620	Q4E5L9	Uncharacterized protein	119.025	6.89512	0.00701735	0	0	0	0	39.8433	18.282	10.1215	22.7489
TcCLB.510329.220	Q4E3J1	Uncharacterized protein	120.497	6.91286	0.00701735	0	0	0	0	21.0799	32.2859	14.7535	22.7064
TcCLB.509157.260	Q4DTC7	Uncharacterized protein	115.363	6.85004	0.00766472	0	0	0	0	34.716	27.7907	5.44258	22.6498
TcCLB.507675.30	Q4CU82	Uncharacterized protein	121.94	6.93003	0.00639402	0	0	0	0	28.1737	22.7187	16.9881	22.6268
TcCLB.509461.50	Q4DBM1	Uncharacterized protein	124.787	6.96333	0.00595809	0	0	0	0	23.0776	21.9927	22.6123	22.5609
TcCLB.503865.20	Q4D6C0	Uncharacterized protein	121.226	6.92156	0.00639402	0	0	0	0	25.3093	25.3136	16.9419	22.5216
TcCLB.509331.40	Q4DQY6	Uncharacterized protein	115.696	6.8542	0.00766472	0	0	0	0	23.1609	36.1182	8.25236	22.5105
TcCLB.510359.250	Q4E546	Uncharacterized protein	126.113	6.97857	0.00595809	0	0	0	0	16.4956	25.1524	25.8609	22.503
TcCLB.506893.60	Q4D0D3	Uncharacterized protein	117.122	6.87187	0.00766472	0	0	0	0	26.1287	30.7594	10.542	22.4767
TcCLB.509671.60	Q4DJZ8	Uncharacterized protein	117.867	6.88102	0.00766472	0	0	0	0	22.2302	31.7778	13.0692	22.3591
TcCLB.504625.30	Q4D682	Uncharacterized protein	122.759	6.93968	0.00639402	0	0	0	0	18.2542	26.0942	22.3577	22.2354
TcCLB.510143.110	Q4DAS8	Uncharacterized protein	118.895	6.89355	0.00701735	0	0	0	0	25.539	24.3385	16.4221	22.0999
TcCLB.511577.140	Q4DM21	Uncharacterized protein	118.654	6.89061	0.00701735	0	0	0	0	31.5282	19.3154	15.4463	22.0966
TcCLB.509179.200	Q4DPY6	Uncharacterized protein	120.206	6.90936	0.00701735	0	0	0	0	25.1251	22.1022	18.9373	22.0549
TcCLB.507615.120	Q4DN24	Uncharacterized protein	9.71143	3.27968	0.0522611	2.09857	0	0	0.699525	28.7757	22.6538	14.7107	22.0468
TcCLB.511529.20	Q4DMZ3	Uncharacterized protein	128.063	7.00071	0.0055297	0	0	0	0	19.5986	13.3409	32.9202	21.9533
TcCLB.511071.160	Q4DI00	Uncharacterized protein	115.036	6.84595	0.00766472	0	0	0	0	32.5081	22.7187	10.6176	21.9481
TcCLB.504175.30	Q4CXG6	Uncharacterized protein	16.6878	4.06072	0.0296421	0	1.1256	0	0.375199	19.9217	27.2396	18.6713	21.9442
TcCLB.506855.330	Q4E1R3	Uncharacterized protein	13.8589	3.79274	0.0522611	0	1.37089	0	0.456963	17.9335	30.1598	17.572	21.8884
TcCLB.511903.260	Q4DU70	Uncharacterized protein	119.609	6.90218	0.00701735	0	0	0	0	20.2913	25.4441	19.8822	21.8726
TcCLB.507515.130	Q4DJ74	Uncharacterized protein	116.919	6.86937	0.00766472	0	0	0	0	24.9621	25.2755	15.2868	21.8414
TcCLB.506943.27	Q4DCP3	Uncharacterized protein	112.963	6.81971	0.00841113	0	0	0	0	11.2601	42.923	11.0331	21.7387
TcCLB.504899.30	Q4CSH2	Uncharacterized protein	112.289	6.81107	0.00841113	0	0	0	0	25.8982	30.8509	8.45867	21.7359
TcCLB.504009.10	Q4D1F8	Uncharacterized protein	114.887	6.84408	0.00841113	0	0	0	0	18.7923	32.4599	13.8101	21.6874
TcCLB.507765.40	Q4DFU8	Uncharacterized protein	117.389	6.87516	0.00766472	0	0	0	0	29.9545	17.8415	17.1212	21.6391
TcCLB.504171.20	Q4CWY6	Uncharacterized protein	117.158	6.87232	0.00766472	0	0	0	0	24.3487	23.2041	17.3511	21.6346
TcCLB.507063.260	Q4E012	Uncharacterized protein	122.06	6.93145	0.00639402	0	0	0	0	10.4993	26.6819	27.4335	21.5382
TcCLB.407477.40	Q4CSY3	Uncharacterized protein	107.337	6.74601	0.0100562	0	0	0	0	35.2014	26.3581	2.46369	21.341
TcCLB.507603.170	Q4DW11	Uncharacterized protein	113.738	6.82957	0.00841113	0	0	0	0	25.7243	23.8525	14.3059	21.2943
TcCLB.509207.110	Q4DH58	Uncharacterized protein	115.68	6.85399	0.00766472	0	0	0	0	20.0243	25.4441	18.3126	21.2603
TcCLB.506201.160	Q4DG72	Uncharacterized protein	115.396	6.85046	0.00766472	0	0	0	0	33.7802	13.4135	16.5496	21.2477
TcCLB.503575.54	Q4D202	Uncharacterized protein	116.323	6.862	0.00766472	0	0	0	0	18.4388	25.5594	19.7095	21.2359
TcCLB.507513.30	Q4D920	Uncharacterized protein	117.441	6.87579	0.00766472	0	0	0	0	21.711	20.6905	21.2733	21.2249
TcCLB.506755.40	Q4DWL3	Uncharacterized protein	118.321	6.88656	0.00701735	0	0	0	0	21.657	18.919	22.9887	21.1883
TcCLB.507023.124	Q4DZ73	Uncharacterized protein	115.986	6.85781	0.00766472	0	0	0	0	31.03	13.6483	18.7104	21.1296
TcCLB.506147.130	Q4DT95	Uncharacterized protein	110.213	6.78415	0.00916086	0	0	0	0	27.2612	25.9797	10.0168	21.0859
TcCLB.510001.50	Q4CY84	Uncharacterized protein	108.465	6.76109	0.0100562	0	0	0	0	26.6599	29.0362	7.46353	21.0532
TcCLB.510575.160	Q4DLV3	Uncharacterized protein	16.4537	4.04034	0.0349437	0	1.09985	0	0.366616	24.544	19.3575	19.0735	20.9916
TcCLB.507801.80	Q4DPL6	Uncharacterized protein	112.938	6.81938	0.00841113	0	0	0	0	18.6009	27.2715	16.8239	20.8988
TcCLB.511541.40	Q4D4K6	Uncharacterized protein	112.997	6.82014	0.00841113	0	0	0	0	19.7376	25.0797	17.5815	20.7996
TcCLB.508555.34	Q4D611	Uncharacterized protein	111.855	6.80549	0.00841113	0	0	0	0	24.3175	20.857	16.6791	20.6179
TcCLB.510659.230	Q4DVP4	Uncharacterized protein	112.206	6.81	0.00841113	0	0	0	0	19.7696	23.8643	18.0796	20.5712
TcCLB.507711.70	Q4DZS1	Uncharacterized protein	110.892	6.79302	0.00916086	0	0	0	0	26.6243	19.6062	15.4153	20.5486
TcCLB.504741.40	Q4DTU1	Uncharacterized protein	111.716	6.80369	0.00916086	0	0	0	0	26.0065	18.588	16.9881	20.5276
TcCLB.503869.30	Q4CY79	Uncharacterized protein	17.6136	4.13862	0.0377867	0.986163	0	0	0.328721	24.105	23.5322	13.8258	20.4876
TcCLB.506755.240	Q4DWJ2	Uncharacterized protein	107.2	6.74416	0.0100562	0	0	0	0	29.6921	22.0083	9.69784	20.4661
TcCLB.511633.20	Q4D5B3	Uncharacterized protein	12.8187	3.68017	0.0349437	1.46758	0	0	0.489195	16.6238	25.0143	19.7179	20.452
TcCLB.509047.100	Q4D6D4	Uncharacterized protein	109.267	6.77171	0.00916086	0	0	0	0	23.4929	23.4547	14.25	20.3992
TcCLB.510359.190	Q4E552	Uncharacterized protein	108.175	6.75722	0.0100562	0	0	0	0	18.1529	29.986	13.0437	20.3942
TcCLB.506247.440	Q4E110	Uncharacterized protein	108.356	6.75964	0.0100562	0	0	0	0	18.3675	28.0065	14.3977	20.2573
TcCLB.508251.10	Q4CVM0	Uncharacterized protein	111.841	6.8053	0.00841113	0	0	0	0	24.0115	16.3449	20.1664	20.1743
TcCLB.506775.40	Q4DRI0	Uncharacterized protein	108.422	6.76051	0.0100562	0	0	0	0	27.2016	17.2819	15.5477	20.0104
TcCLB.507953.130	Q4DR17	Uncharacterized protein	109.73	6.77781	0.00916086	0	0	0	0	19.1838	21.9384	18.797	19.9731
TcCLB.506925.90	Q4E4N9	Uncharacterized protein	110.703	6.79055	0.00916086	0	0	0	0	27.8611	12.0688	19.8541	19.928
TcCLB.510519.20	Q4DEB4	Uncharacterized protein	107.335	6.74598	0.0100562	0	0	0	0	26.0164	16.9046	16.2221	19.7144
TcCLB.506529.524	Q4E5M9	Uncharacterized protein	105.236	6.71748	0.011083	0	0	0	0	38.2104	8.09205	12.48	19.5941
TcCLB.503917.21	Q4D076	Uncharacterized protein	104.944	6.71347	0.011083	0	0	0	0	15.0863	28.7543	14.7821	19.5409
TcCLB.508857.110	Q4DLL9	Uncharacterized protein	102.368	6.67761	0.012229	0	0	0	0	26.5622	22.1494	9.76001	19.4905
TcCLB.508137.20	Q4CTN1	Uncharacterized protein	100.755	6.6547	0.012229	0	0	0	0	31.4978	20.0114	6.85838	19.4559
TcCLB.507041.90	Q4DBJ2	Uncharacterized protein	109.963	6.78087	0.00916086	0	0	0	0	12.5567	20.9412	24.607	19.3683
TcCLB.510345.20	Q4CTL5	Uncharacterized protein	101.81	6.66973	0.012229	0	0	0	0	19.8128	26.9735	11.0933	19.2932
TcCLB.508503.70	Q4D210	Uncharacterized protein	107.894	6.75347	0.0100562	0	0	0	0	20.4776	16.0712	21.245	19.2646
TcCLB.510431.90	Q4DXY5	Uncharacterized protein	103.136	6.6884	0.011083	0	0	0	0	24.1537	20.4607	13.1482	19.2542
TcCLB.507317.30	Q4D1U8	Uncharacterized protein	99.7245	6.63988	0.012229	0	0	0	0	19.7319	29.3818	8.45867	19.1908
TcCLB.511071.90	Q4DI06	Uncharacterized protein	111.866	6.80563	0.00841113	0	0	0	0	11.6834	14.8456	30.5275	19.0188
TcCLB.503449.40	Q4CRX1	Uncharacterized protein	15.016	3.90843	0.0416384	0	1.1428	0	0.380932	19.3467	12.5708	24.9883	18.9686
TcCLB.511717.20	Q4DJV9	Uncharacterized protein	101.287	6.6623	0.012229	0	0	0	0	26.1455	18.1823	12.463	18.9302
TcCLB.510101.260	Q4E3N5	Uncharacterized protein	93.7472	6.5507	0.0147459	0	0	0	0	27.2612	29.4437	0	18.9016
TcCLB.508741.20	Q4E368	Uncharacterized protein	99.7605	6.6404	0.012229	0	0	0	0	17.805	27.7658	11.102	18.8909
TcCLB.506265.130	Q4DT12	Uncharacterized protein	103.499	6.69347	0.011083	0	0	0	0	27.083	12.905	16.5856	18.8579
TcCLB.506735.20	Q4DB62	Uncharacterized protein	99.7472	6.6402	0.012229	0	0	0	0	18.7421	25.9797	11.6863	18.8027
TcCLB.508441.50	Q4DB78	Uncharacterized protein	100.927	6.65717	0.012229	0	0	0	0	14.503	27.6424	14.2106	18.7853
TcCLB.508153.454	Q4E645	Uncharacterized protein	105.544	6.7217	0.011083	0	0	0	0	17.7081	16.8757	21.6889	18.7576
TcCLB.508797.20	Q4CPG6	Uncharacterized protein	103.645	6.69551	0.011083	0	0	0	0	19.5742	17.2191	19.1795	18.6576
TcCLB.509779.40	Q4D2T2	Uncharacterized protein	98.6631	6.62444	0.0134482	0	0	0	0	17.7926	26.3764	11.6226	18.5972
TcCLB.506181.120	Q4DHJ2	Uncharacterized protein	99.3745	6.6348	0.0134482	0	0	0	0	11.5103	30.7138	13.5339	18.586
TcCLB.508153.620	Q4E630	Uncharacterized protein	104.756	6.71089	0.011083	0	0	0	0	12.9491	19.7446	22.8384	18.5107
TcCLB.503583.20	Q4D694	Uncharacterized protein	10.8067	3.43386	0.0542274	1.54044	0	0	0.513481	15.6124	26.2561	13.4979	18.4555
TcCLB.503749.20	Q4CVK4	Uncharacterized protein	96.3859	6.59075	0.0147459	0	0	0	0	25.2303	21.2155	8.72528	18.3904
TcCLB.506929.50	Q4CYJ0	Uncharacterized protein	100.984	6.65799	0.012229	0	0	0	0	14.9412	22.1494	17.8933	18.328
TcCLB.506811.90	Q4DV07	Uncharacterized protein	94.1371	6.55669	0.0147459	0	0	0	0	24.0913	24.8721	5.9014	18.2883
TcCLB.506401.200	Q4E3S3	Uncharacterized protein	96.5372	6.59301	0.0134482	0	0	0	0	13.5711	30.1773	11.0812	18.2766
TcCLB.511895.60	Q4CZD8	Uncharacterized protein	96.9956	6.59985	0.0134482	0	0	0	0	15.385	27.6946	11.7249	18.2682
TcCLB.510323.60	Q4D9B6	Uncharacterized protein	97.7608	6.61118	0.0134482	0	0	0	0	20.4123	21.8844	12.5005	18.2657
TcCLB.509671.164	Q4DJY7	Uncharacterized protein	95.2553	6.57373	0.0147459	0	0	0	0	17.6178	28.5424	8.6313	18.2638
TcCLB.506797.30	Q4DA12	Uncharacterized protein	14.3905	3.84704	0.0542274	0	1.08566	0	0.361886	20.8856	18.3115	15.553	18.2501
TcCLB.511423.110	Q4DGH9	Uncharacterized protein	97.0426	6.60055	0.0134482	0	0	0	0	14.5905	26.6506	13.105	18.1154
TcCLB.506203.100	Q4DN05	Uncharacterized protein	103.294	6.69061	0.011083	0	0	0	0	14.1354	16.3576	23.7436	18.0789
TcCLB.508213.49	Q4CTH3	Uncharacterized protein	96.4573	6.59182	0.0147459	0	0	0	0	23.7235	18.8403	11.6226	18.0621
TcCLB.510525.70	Q4D6W2	Uncharacterized protein	97.2256	6.60326	0.0134482	0	0	0	0	9.27695	29.4696	15.1499	17.9655
TcCLB.507771.114	Q4DCL0	Uncharacterized protein	96.2363	6.58851	0.0147459	0	0	0	0	22.5201	19.0769	12.2589	17.952
TcCLB.511747.14	Q4CRZ7	Uncharacterized protein	101.728	6.66857	0.012229	0	0	0	0	5.28534	25.1844	23.3045	17.9248
TcCLB.505555.30	Q4CVW1	Uncharacterized protein	93.1125	6.5409	0.0164374	0	0	0	0	19.0989	26.2096	8.23411	17.8476
TcCLB.506513.70	Q4DPJ0	Uncharacterized protein	97.0078	6.60003	0.0134482	0	0	0	0	13.4377	24.4479	15.5608	17.8155
TcCLB.510355.200	Q4DXG4	Uncharacterized protein	95.793	6.58185	0.0147459	0	0	0	0	16.4433	23.5055	13.4265	17.7917
TcCLB.508859.80	Q4DCH2	Uncharacterized protein	91.984	6.52331	0.0164374	0	0	0	0	26.1158	20.7401	6.39732	17.7511
TcCLB.510629.450	Q4E3W4	Uncharacterized protein	91.3682	6.51362	0.0164374	0	0	0	0	27.71	20.3134	5.2214	17.7482
TcCLB.508355.50	Q4E3C5	Uncharacterized protein	93.7487	6.55073	0.0147459	0	0	0	0	21.9672	20.9346	10.1957	17.6992
TcCLB.503779.60	Q4CZD1	Uncharacterized protein	95.1343	6.57189	0.0147459	0	0	0	0	20.1151	20.128	12.8112	17.6848
TcCLB.506247.390	Q4E115	Uncharacterized protein	93.7191	6.55027	0.0147459	0	0	0	0	24.2795	17.9964	10.5733	17.6164
TcCLB.510351.140	Q4D8Y6	Uncharacterized protein	96.3822	6.59069	0.0147459	0	0	0	0	12.5314	23.8846	16.3716	17.5959
TcCLB.509049.10	Q4CTB7	Uncharacterized protein	91.6858	6.51863	0.0164374	0	0	0	0	16.7085	27.8654	8.18581	17.5866
TcCLB.510289.44	Q4D5N3	Uncharacterized protein	88.5544	6.46849	0.0182961	0	0	0	0	11.6834	37.1139	3.81594	17.5377
TcCLB.511217.190	Q4DVC1	Uncharacterized protein	96.5601	6.59336	0.0134482	0	0	0	0	24.6649	11.7527	16.1118	17.5098
TcCLB.509939.10	Q4CR74	Uncharacterized protein	13.2706	3.73016	0.0490589	1.23586	0	0	0.411953	13.2622	16.1496	23.1019	17.5046
TcCLB.508175.300	Q4E2W7	Uncharacterized protein	93.1615	6.54166	0.0164374	0	0	0	0	25.9745	16.017	10.4798	17.4904
TcCLB.509599.100	Q4DP66	Uncharacterized protein	95.8952	6.58339	0.0147459	0	0	0	0	18.7862	17.9031	15.7778	17.4891
TcCLB.503851.40	Q4CUJ7	Uncharacterized protein	94.3167	6.55944	0.0147459	0	0	0	0	17.9019	21.0412	13.4481	17.4638
TcCLB.509171.80	Q4D875	Uncharacterized protein	94.597	6.56372	0.0147459	0	0	0	0	24.7773	13.4929	13.873	17.3811
TcCLB.508411.80	Q4D8C6	Uncharacterized protein	97.0667	6.6009	0.0134482	0	0	0	0	19.4642	13.3967	19.0717	17.3109
TcCLB.510565.120	Q4DPF9	Uncharacterized protein	95.5776	6.5786	0.0147459	0	0	0	0	19.389	14.5181	17.6411	17.1827
TcCLB.511461.30	Q4D3Y7	Uncharacterized protein	93.8851	6.55282	0.0147459	0	0	0	0	16.7858	19.4247	15.2726	17.161
TcCLB.511527.82	Q4D5J8	Uncharacterized protein	96.7053	6.59552	0.0134482	0	0	0	0	10.5707	20.1476	20.7151	17.1444
TcCLB.509767.80	Q4DSC6	Uncharacterized protein	89.5502	6.48462	0.0182961	0	0	0	0	21.7247	21.7932	7.84248	17.1201
TcCLB.506127.140	Q4DP86	Uncharacterized protein	90.0027	6.4919	0.0182961	0	0	0	0	22.7484	20.0114	8.57298	17.1109
TcCLB.506525.50	Q4DK28	Uncharacterized protein	91.6952	6.51877	0.0164374	0	0	0	0	21.5178	17.5768	12.048	17.0475
TcCLB.506755.70	Q4DWL0	Uncharacterized protein	88.9404	6.47477	0.0182961	0	0	0	0	18.5589	24.118	8.2658	16.9809
TcCLB.509149.50	Q4D168	Uncharacterized protein	86.7259	6.43839	0.0204953	0	0	0	0	21.7632	24.8882	4.26488	16.9721
TcCLB.509965.300	Q4E0T0	Uncharacterized protein	89.1915	6.47883	0.0182961	0	0	0	0	16.2881	24.836	9.57586	16.9
TcCLB.506617.50	Q4D0C5	Uncharacterized protein	91.5054	6.51579	0.0164374	0	0	0	0	18.3675	17.5041	14.3977	16.7564
TcCLB.509645.19	Q4CRJ7	Uncharacterized protein	88.8739	6.47369	0.0182961	0	0	0	0	18.0385	22.1022	10.0999	16.7469
TcCLB.510519.90	Q4DEA7	Uncharacterized protein	94.9499	6.56909	0.0147459	0	0	0	0	20.4459	9.7424	20.0337	16.7407
TcCLB.506885.300	Q4E4H3	Uncharacterized protein	87.0334	6.4435	0.0182961	0	0	0	0	0	40.7572	9.3123	16.6898
TcCLB.504427.190	Q4DYM5	Uncharacterized protein	89.4739	6.4834	0.0182961	0	0	0	0	17.0978	21.0865	11.8257	16.67
TcCLB.503667.20	Q4CW38	Uncharacterized protein	89.3553	6.48148	0.0182961	0	0	0	0	6.86044	29.4208	13.4442	16.5751
TcCLB.506417.50	Q4CYS1	Uncharacterized protein	93.8746	6.55266	0.0147459	0	0	0	0	20.2132	9.63151	19.8057	16.5501
TcCLB.508357.20	Q4D6N6	Uncharacterized protein	91.782	6.52014	0.0164374	0	0	0	0	18.7668	14.3077	16.5496	16.5413
TcCLB.509849.20	Q4CRS1	Uncharacterized protein	88.7615	6.47186	0.0182961	0	0	0	0	16.9427	20.7595	11.858	16.5201
TcCLB.506265.180	Q4DT07	Uncharacterized protein	86.0372	6.42689	0.0204953	0	0	0	0	20.5253	21.8617	7.09819	16.4951
TcCLB.509747.90	Q4DD74	Uncharacterized protein	91.1424	6.51005	0.0164374	0	0	0	0	12.1019	20.7595	16.6011	16.4875
TcCLB.508637.100	Q4DLI8	Uncharacterized protein	88.7641	6.4719	0.0182961	0	0	0	0	25.1642	12.9899	11.3011	16.485
TcCLB.504257.20	Q4CWQ1	Uncharacterized protein	84.4118	6.39937	0.0204953	0	0	0	0	25.2029	19.8771	4.25772	16.4459
TcCLB.508469.10	Q4CW06	Uncharacterized protein	91.5958	6.51721	0.0164374	0	0	0	0	9.47493	21.0689	18.5678	16.3706
TcCLB.507941.130	Q4DEL3	Uncharacterized protein	89.4662	6.48327	0.0182961	0	0	0	0	11.3699	22.8748	14.8543	16.3663
TcCLB.511529.220	Q4DMX3	Uncharacterized protein	84.4141	6.39941	0.0204953	0	0	0	0	19.5986	24.0137	5.48671	16.3663
TcCLB.504425.50	Q4DFP1	Uncharacterized protein	85.2728	6.41401	0.0204953	0	0	0	0	11.8392	28.2066	8.70035	16.2487
TcCLB.511529.180	Q4DMX7	Uncharacterized protein	90.0391	6.49248	0.0182961	0	0	0	0	13.1463	18.7925	16.7456	16.2281
TcCLB.503897.50	Q4DKP0	Uncharacterized protein	82.8368	6.3722	0.0231079	0	0	0	0	13.8265	29.3939	5.21068	16.1437
TcCLB.504207.10	Q4CYG6	Uncharacterized protein	88.1819	6.46241	0.0182961	0	0	0	0	15.5486	18.5221	14.2829	16.1179
TcCLB.511751.90	Q4DVV6	Uncharacterized protein	86.5797	6.43596	0.0204953	0	0	0	0	9.36078	26.7623	12.2294	16.1175
TcCLB.510763.70	Q4D1N0	Uncharacterized protein	88.914	6.47434	0.0182961	0	0	0	0	17.6178	15.1107	15.5363	16.0883
TcCLB.503789.34	Q4CZL5	Uncharacterized protein	93.7632	6.55095	0.0147459	0	0	0	0	12.3325	11.7527	24.1676	16.0843
TcCLB.506363.120	Q4DAH7	Uncharacterized protein	80.9741	6.33939	0.0262979	0	0	0	0	20.947	25.4067	1.86588	16.0732
TcCLB.503887.20	Q4CYU0	Uncharacterized protein	79.6143	6.31496	0.0262979	0	0	0	0	17.7385	30.4283	0	16.0556
TcCLB.508677.60	Q4DEF4	Uncharacterized protein	86.6563	6.43723	0.0204953	0	0	0	0	17.2654	18.8044	12.0838	16.0512
TcCLB.511577.150	Q4DM19	Uncharacterized protein	83.6557	6.38639	0.0231079	0	0	0	0	19.3796	21.8265	6.90504	16.037
TcCLB.510535.50	Q4DE89	Uncharacterized protein	84.9471	6.40849	0.0204953	0	0	0	0	11.1219	25.7407	10.8977	15.9201
TcCLB.506637.60	Q4DD02	Uncharacterized protein	85.5369	6.41848	0.0204953	0	0	0	0	25.5784	11.3175	10.7412	15.879
TcCLB.506557.24	Q4CSI5	Uncharacterized protein	88.2363	6.4633	0.0182961	0	0	0	0	17.2654	13.1631	16.9173	15.7819
TcCLB.509937.80	Q4DSQ6	Uncharacterized protein	84.3538	6.39838	0.0204953	0	0	0	0	19.9621	17.0212	10.2945	15.7593
TcCLB.508545.30	Q4CYB2	Uncharacterized protein	84.9019	6.40773	0.0204953	0	0	0	0	22.6432	13.4867	11.0933	15.7411
TcCLB.511021.20	Q4DAB9	Uncharacterized protein	84.2668	6.39689	0.0204953	0	0	0	0	11.4467	24.5444	11.2159	15.7357
TcCLB.510657.110	Q4DS28	Uncharacterized protein	85.8234	6.4233	0.0204953	0	0	0	0	15.3308	17.7409	13.9488	15.6735
TcCLB.508087.10	Q4CU23	Uncharacterized protein	84.3067	6.39758	0.0204953	0	0	0	0	19.1838	16.4538	11.2782	15.6386
TcCLB.511727.240	Q4DY35	Uncharacterized protein	82.6736	6.36936	0.0231079	0	0	0	0	11.5962	25.7859	9.46866	15.6169
TcCLB.511469.50	Q4DCI7	Uncharacterized protein	84.0353	6.39292	0.0231079	0	0	0	0	23.7934	12.2096	10.7601	15.5877
TcCLB.510431.310	Q4DXW2	Uncharacterized protein	87.3953	6.44948	0.0182961	0	0	0	0	7.50671	19.0769	19.6143	15.3993
TcCLB.508211.50	Q4D8G8	Uncharacterized protein	83.1485	6.37762	0.0231079	0	0	0	0	19.3002	15.3987	11.4346	15.3778
TcCLB.507085.120	Q4DQ73	Uncharacterized protein	88.166	6.46215	0.0182961	0	0	0	0	16.9824	8.09205	20.8	15.2915
TcCLB.507711.240	Q4DZQ4	Uncharacterized protein	82.4659	6.36573	0.0231079	0	0	0	0	10.1704	23.5384	12.1008	15.2699
TcCLB.506567.130	Q4DBT5	Uncharacterized protein	84.6161	6.40286	0.0204953	0	0	0	0	18.1287	12.3404	15.2256	15.2316
TcCLB.505807.60	Q4DQI2	Uncharacterized protein	78.6088	6.29662	0.0262979	0	0	0	0	22.0932	18.7153	4.81062	15.2064
TcCLB.510723.10	Q4CPC3	Uncharacterized protein	83.9598	6.39163	0.0231079	0	0	0	0	19.5458	11.6419	14.3638	15.1838
TcCLB.503835.10	Q4CQ42	Uncharacterized protein	84.8394	6.40666	0.0204953	0	0	0	0	19.0828	10.3919	16.027	15.1672
TcCLB.506833.40	Q4CYX6	Uncharacterized protein	86.8253	6.44004	0.0204953	0	0	0	0	14.5088	11.0614	19.9028	15.1576
TcCLB.510075.40	Q4D1E3	Uncharacterized protein	84.0052	6.39241	0.0231079	0	0	0	0	11.8948	17.5187	15.8931	15.1022
TcCLB.504033.210	Q4DR63	Uncharacterized protein	79.9828	6.32162	0.0262979	0	0	0	0	7.76945	27.1488	10.1504	15.0229
TcCLB.508153.790	Q4E614	Uncharacterized protein	79.1783	6.30703	0.0262979	0	0	0	0	20.5918	16.6048	7.76025	14.9856
TcCLB.506789.260	Q4DZW3	Uncharacterized protein	74.6207	6.2215	0.0296421	0	0	0	0	19.7948	25.1524	0	14.9824
TcCLB.505193.50	Q4DDC0	Uncharacterized protein	84.1937	6.39564	0.0204953	0	0	0	0	18.5496	9.51875	16.7775	14.9486
TcCLB.510861.125	Q4DPH0	Uncharacterized protein	87.6229	6.45324	0.0182961	0	0	0	0	6.12974	14.604	24.0246	14.9195
TcCLB.509127.97	Q4D8B6	Uncharacterized protein	76.8327	6.26365	0.0296421	0	0	0	0	14.4609	25.0566	5.15249	14.89
TcCLB.420293.31	Q4CVS3	Uncharacterized protein	76.3902	6.25532	0.0296421	0	0	0	0	13.8123	26.3261	4.51129	14.8833
TcCLB.508409.50	Q4DWT9	Uncharacterized protein	82.8322	6.37212	0.0231079	0	0	0	0	13.0305	15.5225	15.9598	14.8376
TcCLB.511587.33	Q4DFH3	Uncharacterized protein	77.5642	6.27732	0.0296421	0	0	0	0	14.0942	23.5055	6.90504	14.8349
TcCLB.511821.50	Q4DQU2	Uncharacterized protein	83.0126	6.37526	0.0231079	0	0	0	0	15.1599	13.2433	16.0921	14.8318
TcCLB.508297.30	Q4D3C8	Uncharacterized protein	80.0743	6.32327	0.0262979	0	0	0	0	14.5816	18.7296	11.1816	14.8309
TcCLB.509395.50	Q4DJR2	Uncharacterized protein	82.9856	6.37479	0.0231079	0	0	0	0	10.4375	17.4071	16.6191	14.8212
TcCLB.509023.190	Q4DRM7	Uncharacterized protein	82.7898	6.37138	0.0231079	0	0	0	0	6.52895	20.7401	17.0595	14.7762
TcCLB.506367.130	Q4DFW3	Uncharacterized protein	82.3722	6.36408	0.0231079	0	0	0	0	13.3496	15.2664	15.6965	14.7708
TcCLB.504827.90	Q4DNE5	Uncharacterized protein	82.5981	6.36804	0.0231079	0	0	0	0	8.53785	18.9852	16.7314	14.7515
TcCLB.504839.36	Q4D300	Uncharacterized protein	78.1294	6.28779	0.0262979	0	0	0	0	18.0161	17.1692	8.82644	14.6706
TcCLB.509791.40	Q4DNJ2	Uncharacterized protein	77.0185	6.26713	0.0296421	0	0	0	0	15.4708	21.2308	7.27628	14.6593
TcCLB.510983.10	Q4CT81	Uncharacterized protein	76.7196	6.26152	0.0296421	0	0	0	0	5.36749	30.6911	7.88892	14.6492
TcCLB.509965.240	Q4E0T6	Uncharacterized protein	85.2444	6.41353	0.0204953	0	0	0	0	10.4009	10.9031	22.4206	14.5749
TcCLB.507991.10	Q4DJF8	Uncharacterized protein	80.5727	6.33222	0.0262979	0	0	0	0	18.7498	11.1678	13.7788	14.5655
TcCLB.508911.70	Q4D885	Uncharacterized protein	79.2276	6.30793	0.0262979	0	0	0	0	15.6282	15.9574	12.0317	14.5391
TcCLB.503847.30	Q4D6S8	Uncharacterized protein	78.4494	6.29369	0.0262979	0	0	0	0	19.2678	12.9614	11.1055	14.4449
TcCLB.509295.90	Q4DKD2	Uncharacterized protein	78.425	6.29324	0.0262979	0	0	0	0	14.1079	17.2861	11.8487	14.4143
TcCLB.509317.90	Q4D486	Uncharacterized protein	77.4139	6.27452	0.0296421	0	0	0	0	13.999	18.8997	10.2876	14.3954
TcCLB.511439.60	Q4DAP3	Uncharacterized protein	76.9003	6.26492	0.0296421	0	0	0	0	12.3325	21.1549	9.66705	14.3848
TcCLB.506943.90	Q4DCN6	Uncharacterized protein	79.1378	6.30629	0.0262979	0	0	0	0	24.9621	5.94717	12.2294	14.3796
TcCLB.507993.340	Q4E1U7	Uncharacterized protein	76.6502	6.26022	0.0296421	0	0	0	0	18.4987	15.4255	9.06286	14.329
TcCLB.503755.54	Q4D0L8	Uncharacterized protein	80.6615	6.33381	0.0262979	0	0	0	0	12.8421	13.2583	16.7775	14.2926
TcCLB.503527.29	Q4CXB0	Uncharacterized protein	82.2887	6.36262	0.0231079	0	0	0	0	0	21.0049	21.5966	14.2005
TcCLB.508781.90	Q4DB66	Uncharacterized protein	75.1485	6.23167	0.0296421	0	0	0	0	16.5748	17.7701	8.12033	14.1551
TcCLB.511353.60	Q4CZM6	Uncharacterized protein	77.0513	6.26775	0.0296421	0	0	0	0	22.8934	8.18146	11.2159	14.0969
TcCLB.508859.30	Q4DCH7	Uncharacterized protein	76.4856	6.25712	0.0296421	0	0	0	0	16.8901	14.3077	11.0331	14.0769
TcCLB.510733.30	Q4D444	Uncharacterized protein	76.7871	6.26279	0.0296421	0	0	0	0	9.96083	18.9852	13.0133	13.9865
TcCLB.508737.130	Q4DTH3	Uncharacterized protein	77.2215	6.27093	0.0296421	0	0	0	0	11.3977	16.8964	13.6497	13.9813
TcCLB.509317.100	Q4D485	Uncharacterized protein	75.438	6.23722	0.0296421	0	0	0	0	18.1287	13.5744	10.1504	13.9512
TcCLB.506203.110	Q4DN04	Uncharacterized protein	74.3975	6.21718	0.0335864	0	0	0	0	15.2791	17.4731	8.98266	13.9116
TcCLB.404001.10	Q4CX62	Uncharacterized protein	74.2171	6.21368	0.0335864	0	0	0	0	22.561	10.7502	8.28981	13.867
TcCLB.511827.64	Q4DQB4	Uncharacterized protein	69.5887	6.12078	0.0377867	0	0	0	0	26.4267	15.1107	0	13.8458
TcCLB.506223.130	Q4DEX8	Uncharacterized protein	72.6504	6.1829	0.0335864	0	0	0	0	7.57995	26.4867	7.42713	13.8312
TcCLB.507603.160	Q4DW12	Uncharacterized protein	75.5181	6.23875	0.0296421	0	0	0	0	12.481	16.6521	12.2294	13.7875
TcCLB.510755.40	Q4D7Z0	Uncharacterized protein	70.004	6.12937	0.0377867	0	0	0	0	12.3981	26.2561	2.69958	13.7846
TcCLB.507663.70	Q4D4M0	Uncharacterized protein	75.0747	6.23025	0.0296421	0	0	0	0	14.3042	15.0667	11.8028	13.7246
TcCLB.506713.14	Q4D2R5	Uncharacterized protein	82.8695	6.37277	0.0231079	0	0	0	0	10.4639	4.98601	25.6323	13.6941
TcCLB.507851.20	Q4D368	Uncharacterized protein	74.3266	6.21581	0.0335864	0	0	0	0	14.5223	15.3774	11.0674	13.6557
TcCLB.503891.90	Q4D5U3	Uncharacterized protein	74.7257	6.22353	0.0335864	0	0	0	0	15.5471	13.2566	12.0265	13.6101
TcCLB.506123.60	Q4CYD0	Uncharacterized protein	72.1228	6.17238	0.0335864	0	0	0	0	13.6008	19.4422	7.77383	13.6056
TcCLB.503453.20	Q4D8K5	Uncharacterized protein	71.1677	6.15315	0.0377867	0	0	0	0	18.7042	16.4538	5.63911	13.5991
TcCLB.507063.250	Q4E013	Uncharacterized protein	70.0219	6.12973	0.0377867	0	0	0	0	18.7216	17.8415	4.07647	13.5465
TcCLB.507763.20	Q4CNH3	Uncharacterized protein	71.7908	6.16573	0.0377867	0	0	0	0	13.8493	18.4776	8.14204	13.4896
TcCLB.509567.34	Q4CZU3	Uncharacterized protein	72.1454	6.17284	0.0335864	0	0	0	0	13.2811	18.1941	8.94667	13.474
TcCLB.509237.100	Q4DJS9	Uncharacterized protein	71.2852	6.15553	0.0377867	0	0	0	0	17.0223	16.2221	7.14817	13.4642
TcCLB.503891.60	Q4D5U6	Uncharacterized protein	71.8459	6.16683	0.0377867	0	0	0	0	15.9724	15.2216	8.94309	13.379
TcCLB.508241.90	Q4DG27	Uncharacterized protein	72.8324	6.18651	0.0335864	0	0	0	0	13.0893	16.038	10.9932	13.3735
TcCLB.511245.100	Q4DUL0	Uncharacterized protein	70.9223	6.14817	0.0377867	0	0	0	0	16.7085	15.9231	7.44165	13.3577
TcCLB.510329.250	Q4E3I8	Uncharacterized protein	71.692	6.16374	0.0377867	0	0	0	0	13.0893	17.82	9.16102	13.3568
TcCLB.507671.10	Q4CQA4	Uncharacterized protein	71.9239	6.1684	0.0377867	0	0	0	0	10.2907	19.6138	10.0832	13.3292
TcCLB.509747.104	Q4DD72	Uncharacterized protein	66.1357	6.04736	0.0431068	0	0	0	0	16.3567	23.3818	0	13.2462
TcCLB.507969.54	Q4D541	Uncharacterized protein	72.2085	6.1741	0.0335864	0	0	0	0	14.0179	14.6949	10.9883	13.2337
TcCLB.506265.90	Q4DT17	Uncharacterized protein	78.7266	6.29878	0.0262979	0	0	0	0	17.5157	0	22.0661	13.1939
TcCLB.509213.20	Q4DGY6	Uncharacterized protein	71.6858	6.16362	0.0377867	0	0	0	0	7.27476	20.7984	11.405	13.1594
TcCLB.509007.50	Q4DSM3	Uncharacterized protein	71.379	6.15743	0.0377867	0	0	0	0	6.78554	21.5552	11.0812	13.1407
TcCLB.508479.320	Q4E2I8	Uncharacterized protein	73.055	6.19091	0.0335864	0	0	0	0	10.5348	15.0594	13.7633	13.1192
TcCLB.508231.174	Q4DW58	Uncharacterized protein	71.2248	6.15431	0.0377867	0	0	0	0	8.9304	18.4396	11.6671	13.0124
TcCLB.506925.160	Q4E4N1	Uncharacterized protein	69.0549	6.10967	0.0377867	0	0	0	0	12.5821	17.986	8.21895	12.929
TcCLB.511201.58	Q4CSE3	Uncharacterized protein	69.4653	6.11822	0.0377867	0	0	0	0	17.7219	12.2828	8.68231	12.8957
TcCLB.511545.60	Q4DMS5	Uncharacterized protein	65.9368	6.04301	0.0431068	0	0	0	0	0	33.5467	4.92738	12.8247
TcCLB.506401.370	Q4E3Q8	Uncharacterized protein	69.7533	6.12419	0.0377867	0	0	0	0	7.076	20.2301	11.0933	12.7998
TcCLB.506177.80	Q4DHT4	Uncharacterized protein	72.8444	6.18675	0.0335864	0	0	0	0	13.8123	8.77538	15.7895	12.7924
TcCLB.511859.90	Q4DLQ3	Uncharacterized protein	71.5464	6.16081	0.0377867	0	0	0	0	10.7165	13.617	14.0006	12.778
TcCLB.511229.70	Q4D453	Uncharacterized protein	64.5729	6.01286	0.0490589	0	0	0	0	29.4926	8.78319	0	12.7586
TcCLB.508307.125	Q4DRY2	Uncharacterized protein	68.7138	6.10253	0.0431068	0	0	0	0	15.0571	14.3493	8.8521	12.7528
TcCLB.511127.240	Q4E3Z9	Uncharacterized protein	71.5444	6.16077	0.0377867	0	0	0	0	14.1908	10.1428	13.9047	12.7461
TcCLB.507049.66	Q4DPX6	Uncharacterized protein	72.2193	6.17431	0.0335864	0	0	0	0	6.93701	15.4255	15.86	12.7408
TcCLB.508771.40	Q4D406	Uncharacterized protein	72.4912	6.17973	0.0335864	0	0	0	0	7.55048	14.3911	16.2762	12.7393
TcCLB.510327.10	Q4CSN7	Uncharacterized protein	71.9342	6.16861	0.0335864	0	0	0	0	7.84793	14.958	15.3794	12.7285
TcCLB.507159.14	Q4D0Z4	Uncharacterized protein	66.775	6.06124	0.0431068	0	0	0	0	24.2039	9.22645	4.74318	12.7245
TcCLB.508727.40	Q4CWH9	Uncharacterized protein	67.9021	6.08538	0.0431068	0	0	0	0	16.1025	14.0668	7.88892	12.686
TcCLB.505071.104	Q4DER8	Uncharacterized protein	69.5498	6.11998	0.0377867	0	0	0	0	11.6834	14.8456	11.4478	12.6589
TcCLB.503841.60	Q4D081	Uncharacterized protein	69.5974	6.12096	0.0377867	0	0	0	0	14.2124	12.0394	11.6049	12.6189
TcCLB.507601.30	Q4DDM7	Uncharacterized protein	70.8917	6.14754	0.0377867	0	0	0	0	11.2951	12.3019	14.2295	12.6089
TcCLB.509443.10	Q4CV54	Uncharacterized protein	66.8678	6.06324	0.0431068	0	0	0	0	8.5969	20.482	8.42357	12.5008
TcCLB.504005.54	Q4CY42	Uncharacterized protein	62.6832	5.97001	0.0490589	0	0	0	0	19.1838	18.282	0	12.4886
TcCLB.511031.30	Q4CSV4	Uncharacterized protein	65.0306	6.02305	0.0490589	0	0	0	0	14.0681	18.282	5.01255	12.4542
TcCLB.509215.19	Q4D2G7	Uncharacterized protein	64.7635	6.01711	0.0490589	0	0	0	0	17.6865	14.4473	4.95142	12.3617
TcCLB.507709.40	Q4DIW1	Uncharacterized protein	65.1758	6.02627	0.0490589	0	0	0	0	3.07396	26.3652	7.52998	12.323
TcCLB.509365.50	Q4D2Z4	Uncharacterized protein	71.6491	6.16288	0.0335864	0	0	0	0	6.31662	12.0394	18.5678	12.3079
TcCLB.511303.24	Q4DSL6	Uncharacterized protein	66.0572	6.04564	0.0431068	0	0	0	0	20.2817	8.92075	7.64338	12.2819
TcCLB.510591.20	Q4CS00	Uncharacterized protein	70.8992	6.1477	0.0377867	0	0	0	0	5.9765	13.2896	17.568	12.278
TcCLB.510691.80	Q4D1K6	Uncharacterized protein	67.2686	6.07186	0.0431068	0	0	0	0	13.4536	12.8212	10.5459	12.2735
TcCLB.506201.60	Q4DG84	Uncharacterized protein	65.0538	6.02356	0.0490589	0	0	0	0	13.7209	16.3449	6.72212	12.2626
TcCLB.507049.63	Q4DPX7	Uncharacterized protein	67.5705	6.07832	0.0431068	0	0	0	0	15.0134	10.7308	11.0331	12.2591
TcCLB.507473.20	Q4CWN7	Uncharacterized protein	65.5325	6.03414	0.0490589	0	0	0	0	8.42216	20.0657	8.25236	12.2467
TcCLB.511895.20	Q4CZE2	Uncharacterized protein	64.1755	6.00395	0.0490589	0	0	0	0	19.5123	11.8332	5.21425	12.1866
TcCLB.506907.30	Q4CUU8	Uncharacterized protein	66.17	6.0481	0.0431068	0	0	0	0	10.6431	15.2142	10.4285	12.0952
TcCLB.506573.70	Q4D3J5	Uncharacterized protein	62.9603	5.97637	0.0490589	0	0	0	0	10.1894	21.0393	4.992	12.0736
TcCLB.511837.40	Q4DCA0	Uncharacterized protein	65.6718	6.0372	0.0431068	0	0	0	0	5.33983	20.3553	10.4643	12.0531
TcCLB.508379.20	Q4CLY8	Uncharacterized protein	68.4992	6.09801	0.0431068	0	0	0	0	12.2595	8.7624	15.0154	12.0124
TcCLB.504033.160	Q4DR68	Uncharacterized protein	63.9163	5.99811	0.0490589	0	0	0	0	20.1328	9.59323	6.27675	12.0009
TcCLB.506835.20	Q4DGQ3	Uncharacterized protein	63.7144	5.99355	0.0490589	0	0	0	0	13.8123	15.3569	6.76694	11.9787
TcCLB.506529.180	Q4E5R2	Uncharacterized protein	63.0014	5.97731	0.0490589	0	0	0	0	18.3118	12.465	5.12647	11.9678
TcCLB.511859.40	Q4DLQ8	Uncharacterized protein	68.3456	6.09478	0.0431068	0	0	0	0	17.1227	4.07946	14.6803	11.9608
TcCLB.508787.10	Q4CVD7	Uncharacterized protein	64.2294	6.00516	0.0490589	0	0	0	0	8.27795	18.0316	9.26978	11.8598
TcCLB.510091.14	Q4DB98	Uncharacterized protein	65.4879	6.03316	0.0490589	0	0	0	0	12.0457	11.4794	11.8028	11.776
TcCLB.506567.100	Q4DBT8	Uncharacterized protein	63.9542	5.99897	0.0490589	0	0	0	0	20.4459	6.49493	8.34737	11.7627
TcCLB.508479.490	Q4E2I0	Uncharacterized protein	63.3942	5.98628	0.0490589	0	0	0	0	12.9491	12.3404	9.51601	11.6018
TcCLB.506255.20	Q4CNU4	Uncharacterized protein	64.1121	6.00252	0.0490589	0	0	0	0	14.6593	9.31349	10.7728	11.5819
TcCLB.510089.70	Q4DR02	Uncharacterized protein	63.644	5.99195	0.0490589	0	0	0	0	14.5612	9.91195	10.1912	11.5548
TcCLB.507711.30	Q4DZS5	Uncharacterized protein	63.5803	5.99051	0.0490589	0	0	0	0	13.2584	10.9505	10.3929	11.534
TcCLB.508145.40	Q4CWG7	Uncharacterized protein	66.3399	6.0518	0.0431068	0	0	0	0	19.9217	0	14.64	11.5206
TcCLB.506937.20	Q4CTR6	Uncharacterized protein	66.7738	6.06121	0.0431068	0	0	0	0	5.0533	12.0394	17.33	11.4742
TcCLB.507897.10	Q4CXF8	Uncharacterized protein	64.0557	6.00126	0.0490589	0	0	0	0	7.57995	14.4473	12.3785	11.4686
TcCLB.511045.10	Q4CW71	Uncharacterized protein	63.4575	5.98772	0.0490589	0	0	0	0	14.6468	7.6136	11.7421	11.3342
TcCLB.507529.45	Q4D235	Uncharacterized protein	64.4492	6.01009	0.0490589	0	0	0	0	11.4257	7.25904	14.9271	11.2039
TcCLB.511657.40	Q4D9W6	Uncharacterized protein	63.1678	5.98112	0.0490589	0	0	0	0	9.46051	6.76185	16.2221	10.8148
TcCLB.511557.29	Q4D6G9	Uncharacterized protein	63.0164	5.97766	0.0490589	0	0	0	0	2.89365	12.4093	17.0119	10.7716
TcCLB.506375.80	Q4DE76	Uncharacterized protein	62.3254	5.96175	0.0490589	0	0	0	0	9.68155	2.30661	18.9727	10.3203
TcCLB.503697.140	Q4DKF2	Uncharacterized protein (Fragment)	8.06055	3.01088	0.0147459	12.2656	33.2594	39.9776	28.5008	727.586	763.071	562.452	684.369
TcCLB.508471.10	Q4CMF0	Uncharacterized protein (Fragment)	16.0953	4.00857	0.00353925	4.05986	3.14536	0	2.40174	145.223	168.383	68.7761	127.461
TcCLB.463451.4	Q4CLJ1	Uncharacterized protein (Fragment)	7.38857	2.88529	0.0289091	15.7488	0	0	5.24961	112.669	120.794	110.397	114.62
TcCLB.503877.19	Q4CML4	Uncharacterized protein (Fragment)	14.2092	3.82875	0.00377314	0	0	8.83081	2.9436	113.069	141.619	88.6314	114.44
TcCLB.510605.19	Q4CNQ6	Uncharacterized protein (Fragment)	7.68183	2.94145	0.02976	3.84713	1.49027	6.26955	3.86898	83.7151	104.916	68.5433	85.7248
TcCLB.509099.170	Q4DNW9	Uncharacterized protein (Fragment)	414.261	8.6944	9.35583e-05	0	0	0	0	74.1713	95.4244	61.7746	77.1234
TcCLB.510761.4	Q4DG47	Uncharacterized protein (Fragment)	7.56455	2.91925	0.0373101	3.8815	3.00718	3.16278	3.35049	83.306	86.0059	61.2199	76.8439
TcCLB.473755.9	Q4CL48	Uncharacterized protein (Fragment)	12.3838	3.63039	0.011083	2.19028	3.39382	0	1.86136	88.7937	74.6645	60.1348	74.531
TcCLB.503539.10	Q4CP53	Uncharacterized protein (Fragment)	371.549	8.53741	0.000134632	0	0	0	0	71.9853	113.547	31.6187	72.3837
TcCLB.506793.100	Q4DDG9	Uncharacterized protein (Fragment)	6.68086	2.74003	0.0498331	5.74736	0	4.68315	3.47684	68.5287	63.6747	63.7898	65.3311
TcCLB.510969.40	Q4CNT1	Uncharacterized protein (Fragment)	19.2509	4.26685	0.00497818	0	2.93506	0	0.978353	72.2739	83.9433	37.6214	64.6129
TcCLB.503459.29	Q4CMA2	Uncharacterized protein (Fragment)	16.5547	4.04917	0.00528315	3.60004	0	0	1.20001	72.9727	73.6332	42.0597	62.8885
TcCLB.511721.10	Q4CNW7	Uncharacterized protein (Fragment)	12.0926	3.59605	0.0137114	1.47589	1.14344	2.40522	1.67485	73.031	65.4054	45.6941	61.3768
TcCLB.510153.5	Q4CMK0	Uncharacterized protein (Fragment)	307.861	8.26613	0.00026673	0	0	0	0	43.0308	82.016	46.848	57.2983
TcCLB.511411.8	Q4CUL7	Uncharacterized protein (Fragment)	18.8559	4.23694	0.00512885	1.55422	1.20413	0	0.91945	57.4485	70.6426	41.7637	56.6183
TcCLB.511033.29	Q4CS68	Uncharacterized protein (Fragment)	58.1807	5.86247	0.00189719	0	0.524363	0	0.174788	44.7888	49.9896	30.0479	41.6088
TcCLB.509643.10	Q4DBN9	Uncharacterized protein (Fragment)	221.482	7.79105	0.000844597	0	0	0	0	33.489	57.4466	32.8138	41.2498
TcCLB.509213.10	Q4DGY7	Uncharacterized protein (Fragment)	217.54	7.76513	0.000875927	0	0	0	0	39.4517	54.5766	28.6805	40.9029
TcCLB.506359.10	Q4D2V1	Uncharacterized protein (Fragment)	7.06934	2.82158	0.0497497	0	0	6.27418	2.09139	43.6099	39.3725	38.2327	40.405
TcCLB.509047.119	Q4D6D2	Uncharacterized protein (Fragment)	208.881	7.70654	0.00101528	0	0	0	0	54.8835	26.1518	33.6106	38.2153
TcCLB.506435.10	Q4E331	Uncharacterized protein (Fragment)	8.87083	3.14907	0.0300026	0	0	4.42	1.47333	35.5729	50.8511	26.934	37.786
TcCLB.504185.9	Q4CPR2	Uncharacterized protein (Fragment)	197.209	7.62358	0.00123142	0	0	0	0	36.3787	49.5266	25.4609	37.1221
TcCLB.506841.4	Q4CTX7	Uncharacterized protein (Fragment)	196.034	7.61496	0.00123142	0	0	0	0	29.1962	34.0069	41.3221	34.8417
TcCLB.511481.10	Q4D1W3	Uncharacterized protein (Fragment)	16.2582	4.02309	0.0125296	1.92926	0	0	0.643087	27.6042	36.1716	34.9366	32.9042
TcCLB.510131.99	Q4D5H6	Uncharacterized protein (Fragment)	9.43228	3.23761	0.0490589	3.28266	0	0	1.09422	43.0549	35.4358	20.1346	32.8751
TcCLB.503613.79	Q4CYJ9	Uncharacterized protein (Fragment)	168.653	7.39791	0.00216511	0	0	0	0	23.4108	44.6206	25.8061	31.2791
TcCLB.503919.4	Q4D2K6	Uncharacterized protein (Fragment)	163.294	7.35133	0.00243842	0	0	0	0	39.4102	37.5577	16.5496	31.1725
TcCLB.511817.319	Q4DY95	Uncharacterized protein (Fragment)	166.568	7.37997	0.00228763	0	0	0	0	29.3979	30.0171	30.8627	30.0926
TcCLB.507041.132	Q4DBJ0	Uncharacterized protein (Fragment)	158.308	7.30659	0.00261452	0	0	0	0	22.1352	42.1893	23.8578	29.3941
TcCLB.506885.4	Q4E4J7	Uncharacterized protein (Fragment)	13.106	3.71216	0.0418032	0	1.79975	0	0.599917	29.0835	38.275	14.9271	27.4285
TcCLB.509797.69	Q4D2E9	Uncharacterized protein (Fragment)	145.083	7.18073	0.00367307	0	0	0	0	31.0158	32.5136	18.2343	27.2545
TcCLB.506705.10	Q4CYT3	Uncharacterized protein (Fragment)	144.938	7.1793	0.00367307	0	0	0	0	33.9817	29.4403	18.1618	27.1946
TcCLB.503643.39	Q4CY02	Uncharacterized protein (Fragment)	135.996	7.08742	0.00471579	0	0	0	0	37.3931	25.7366	14.2486	25.7927
TcCLB.504051.9	Q4CZV3	Uncharacterized protein (Fragment)	127.84	6.9982	0.0055297	0	0	0	0	30.312	30.4075	12.5056	24.4084
TcCLB.436497.10	Q4CLL7	Uncharacterized protein (Fragment)	19.5388	4.28827	0.0250498	0	0.998182	0	0.332727	26.8839	17.5681	23.3314	22.5945
TcCLB.504203.4	Q4CX53	Uncharacterized protein (Fragment)	125.635	6.97309	0.00595809	0	0	0	0	22.9262	19.4209	24.96	22.4357
TcCLB.425785.18	Q4CL11	Uncharacterized protein (Fragment)	131.942	7.04376	0.00510487	0	0	0	0	20.9985	10.0057	36.0065	22.3369
TcCLB.510691.4	Q4D1L1	Uncharacterized protein (Fragment)	123.788	6.95173	0.00639402	0	0	0	0	18.9499	24.8312	23.2098	22.3303
TcCLB.509911.4	Q4DFQ7	Uncharacterized protein (Fragment)	115.294	6.84917	0.00766472	0	0	0	0	27.0634	27.9405	11.0491	22.0176
TcCLB.503669.39	Q4CPA4	Uncharacterized protein (Fragment)	117.389	6.87515	0.00766472	0	0	0	0	25.8982	24.6808	15.2256	21.9348
TcCLB.511465.30	Q4CPR3	Uncharacterized protein (Fragment)	119.34	6.89894	0.00701735	0	0	0	0	28.3556	16.2136	20.3749	21.6481
TcCLB.509033.109	Q4D9F5	Uncharacterized protein (Fragment)	111.643	6.80275	0.00916086	0	0	0	0	37.0604	12.6137	12.969	20.881
TcCLB.461165.4	Q4CNR1	Uncharacterized protein (Fragment)	112.584	6.81486	0.00841113	0	0	0	0	22.4609	21.4051	18.0066	20.6242
TcCLB.507943.99	Q4CXQ3	Uncharacterized protein (Fragment)	104.656	6.70951	0.011083	0	0	0	0	19.1838	27.4231	12.5314	19.7127
TcCLB.509017.9	Q4D284	Uncharacterized protein (Fragment)	100.246	6.64739	0.012229	0	0	0	0	25.5058	16.8278	13.457	18.5968
TcCLB.506857.120	Q4D9I8	Uncharacterized protein (Fragment)	95.2652	6.57388	0.0147459	0	0	0	0	21.2862	27.0474	6.95233	18.4286
TcCLB.508921.40	Q4CSJ4	Uncharacterized protein (Fragment)	105.575	6.72212	0.0100562	0	0	0	0	19.634	10.692	24.7347	18.3536
TcCLB.508539.10	Q4DI97	Uncharacterized protein (Fragment)	101.488	6.66517	0.012229	0	0	0	0	5.65736	28.7543	20.3255	18.2457
TcCLB.510427.5	Q4CN38	Uncharacterized protein (Fragment)	92.7507	6.53529	0.0164374	0	0	0	0	22.2438	21.1982	9.34087	17.5943
TcCLB.511649.14	Q4DL15	Uncharacterized protein (Fragment)	86.787	6.43941	0.0204953	0	0	0	0	23.3083	22.2127	5.0752	16.8654
TcCLB.503529.10	Q4CS33	Uncharacterized protein (Fragment)	86.238	6.43025	0.0182961	0	0	0	0	0	41.3644	8.50593	16.6234
TcCLB.507793.60	Q4CS93	Uncharacterized protein (Fragment)	88.6383	6.46986	0.0182961	0	0	0	0	26.4867	11.2185	11.5346	16.4133
TcCLB.506895.5	Q4D272	Uncharacterized protein (Fragment)	92.2536	6.52753	0.0164374	0	0	0	0	7.16078	20.4725	21.0492	16.2275
TcCLB.431889.10	Q4CKE3	Uncharacterized protein (Fragment)	88.2642	6.46376	0.0182961	0	0	0	0	27.8725	6.64056	13.6553	16.0561
TcCLB.509057.10	Q4CNH8	Uncharacterized protein (Fragment)	81.9443	6.35657	0.0231079	0	0	0	0	17.2654	24.6808	5.63911	15.8618
TcCLB.503757.49	Q4CUT5	Uncharacterized protein (Fragment)	75.2536	6.23369	0.0296421	0	0	0	0	30.8311	5.87637	6.04191	14.2498
TcCLB.510973.9	Q4CQZ4	Uncharacterized protein (Fragment)	74.8207	6.22536	0.0335864	0	0	0	0	7.3644	22.4583	11.5455	13.7894
TcCLB.403875.19	Q4CME5	Uncharacterized protein (Fragment)	76.2022	6.25176	0.0296421	0	0	0	0	15.123	10.8091	14.8181	13.5834
TcCLB.457339.19	Q4CKU8	Uncharacterized protein (Fragment)	75.6785	6.24181	0.0296421	0	0	0	0	12.9061	12.2994	15.175	13.4602
TcCLB.510121.9	Q4DQ28	Uncharacterized protein (Fragment)	71.5327	6.16053	0.0377867	0	0	0	0	17.3727	12.8769	9.4569	13.2355
TcCLB.503619.39	Q4CQH1	Uncharacterized protein (Fragment)	66.1086	6.04677	0.0431068	0	0	0	0	0	29.9161	7.6897	12.5353
TcCLB.503777.4	Q4CP41	Uncharacterized protein (Fragment)	67.9995	6.08745	0.0431068	0	0	0	0	6.65953	16.9239	13.0505	12.2113
TcCLB.510689.89	Q4D573	Uncharacterized protein (Fragment)	71.99	6.16972	0.0335864	0	0	0	0	5.65051	8.07734	22.1463	11.9581
TcCLB.510679.14	Q4CYC8	Uncharacterized protein (Fragment)	66.1446	6.04755	0.0431068	0	0	0	0	10.9173	12.1381	12.48	11.8451
TcCLB.506205.49	Q4CTZ9	Uncharacterized protein (Fragment)	61.7667	5.94876	0.0490589	0	0	0	0	27.5025	0	6.737	11.4132
TcCLB.508269.10	Q4D6B4	UPF0029 domain-containing protein	8.03557	3.0064	0.0323948	6.25043	2.42125	0	2.89056	81.9798	95.8821	45.6403	74.5007
TcCLB.503971.20	Q4CY38	UPF0029 domain-containing protein	177.794	7.47406	0.00179126	0	0	0	0	24.2213	31.9607	38.3379	31.5066
TcCLB.507645.20	Q4CVD2	V-SNARE domain-containing protein	246.592	7.94598	0.000591426	0	0	0	0	61.2644	49.5384	29.1051	46.636
TcCLB.506945.300	Q4DX70	V-type ATPase, C subunit, putative (EC 3.6.3.14)	222.746	7.79926	0.000844597	0	0	0	0	52.9473	46.0707	27.0678	42.0286
TcCLB.509017.30	Q4D281	Vacuolar ATP synthase subunit D, putative	275.336	8.10505	0.000405085	0	0	0	0	46.7335	53.8152	49.6073	50.052
TcCLB.506155.50	Q4DFG4	Vacuolar protein sorting-associated protein 28 homolog	12.2197	3.61113	0.0103364	0	6.29072	0	2.09691	91.9747	108.411	61.6613	87.349
TcCLB.511725.190	Q4DWH1	Vacuolar protein sorting-associated protein 29	6.34808	2.66632	0.0402944	4.50161	6.9752	14.6723	8.71636	187.862	191.819	107.815	162.499
TcCLB.508233.50	Q4CX69	Variant-surface-glycoprotein phospholipase C, putative (EC 4.6.1.14)	7.22204	2.85241	0.0423602	9.21814	0	0	3.07271	61.8258	94.2713	48.4635	68.1869
TcCLB.507041.120	Q4DBJ1	Variant-surface-glycoprotein phospholipase C, putative (EC 4.6.1.14)	360.524	8.49395	0.000147009	0	0	0	0	63.8957	88.0993	50.6188	67.5379
TcCLB.508153.810	Q4E612	Vesicle transport protein	173.367	7.43769	0.00189719	0	0	0	0	31.8746	20.2509	39.04	30.3885
TcCLB.504769.89	Q4DSY9	Vesicle transport protein	92.6697	6.53403	0.0164374	0	0	0	0	9.89738	15.7202	22.6283	16.082
TcCLB.509767.215	Q4DSB3	Vesicle transport v-SNARE 11, putative	17.2649	4.10977	0.00400409	3.69706	0	0	1.23235	83.7557	69.3162	47.5125	66.8615
TcCLB.511627.60	Q4D837	Vesicle-associated membrane protein (VAMP), putative	64.7605	6.01704	0.0490589	0	0	0	0	27.8725	4.42704	4.55175	12.2837
TcCLB.507801.179	Q4DPK8	Vesicle-associated membrane protein, putative	62.1737	5.95823	0.0490589	0	0	0	0	0	13.2811	18.207	10.496
TcCLB.510431.220	Q4DXX2	WD_REPEATS_REGION domain-containing protein	22.4681	4.48981	0.000620481	4.51721	4.66625	4.9077	4.69706	368.05	354.171	241.006	321.076
TcCLB.503829.40	Q4D1T1	WD_REPEATS_REGION domain-containing protein	18.5935	4.21672	0.0250498	0	1.06842	0	0.356141	15.6211	18.8044	31.4179	21.9478
TcCLB.510053.40	Q4D471	WD_REPEATS_REGION domain-containing protein	108.757	6.76496	0.00916086	0	0	0	0	16.3449	22.022	20.4334	19.6001
TcCLB.507795.20	Q4D093	WD_REPEATS_REGION domain-containing protein	69.4686	6.11829	0.0377867	0	0	0	0	15.6366	15.8329	7.66068	13.0434
TcCLB.508647.20	Q4DV58	WW domain-containing protein	9.73947	3.28384	0.0490589	1.51625	1.17471	0	0.896985	36.158	27.5666	21.2574	28.3273
TcCLB.503899.70	Q4DEK0	WW domain-containing protein	72.6239	6.18237	0.0335864	0	0	0	0	15.9518	17.8846	7.35537	13.7306
